# Supplementary material for: Genome-Wide Identification by Transposon Insertion Sequencing of Escherichia coli K1 Genes Essential for In Vitro Growth, Gastrointestinal Colonizing Capacity, and Survival in Serum
Source: J Bacteriol. 2018 Mar 12;200(7):e00698-17. doi: 10.1128/JB.00698-17 (PMC5847654; doi:10.1128/JB.00698-17)
Supplement: Supplemental material [file JB.00698-17_zjb999094671s1.xlsx]

## Sheet: Supp1
Systematic ID	strand	Gene	size	Function	pvalue_essential	K12	EC958	KEGG_no	KEGG_description	ko_no	ko_description	EC_no
A192PP_00074	-	dnaC	738	DNA biosynthesis, helicase DnaB loader	1.17031e-05	Y	Y	K02315	DNA replication protein DnaC	N/A	N/A	N/A
A192PP_00075	-	dnaT	540	Prisomal protein DnaI	0		Y	K02317	DNA replication protein DnaT	ko03440	Homologous recombination	N/A
A192PP_00087	+	holD,psi	414	DNA polymerase III, psi subunit	0		Y	K02344	DNA polymerase III subunit psi	ko00230;ko00240;ko03030;ko03430;ko03440 ko00230;ko00240;ko03030;ko03430;ko03440 ko00230;ko00240;ko03030;ko03430;ko03440 ko00230;ko00240;ko03030;ko03430;ko03440	Purine metabolism	EC:2.7.7.7
A192PP_00134	+	dnaK	1917	hypothetical protein	0.000549674			K04043	molecular chaperone DnaK	ko03018	RNA degradation	N/A
A192PP_00144	-	rpsT	264	30S ribosomal subunit protein S20	0			K02968	small subunit ribosomal protein S20	ko03010	Ribosome	N/A
A192PP_00145	+	ribF	942	Riboflavin kinase and FAD synthase	5.00004e-06	Y	Y	K11753	riboflavin kinase / FMN adenylyltransferase	ko00740	Riboflavin metabolism	EC:2.7.1.26;2.7.7.2
A192PP_00146	+	ileS	2817	Isoleucine--tRNA ligase	0	Y	Y	K01870	isoleucyl-tRNA synthetase	ko00290;ko00970	Valine, leucine and isoleucine biosynthesis;Aminoacyl-tRNA biosynthesis	EC:6.1.1.5
A192PP_00147	+	lspA	495	Prolipoprotein signal peptidase, signal peptidase II	0	Y	Y	K03101	signal peptidase II	ko03060	Protein export	EC:3.4.23.36
A192PP_00149	+	ispH, lytB	951	4-hydroxy-3-methylbut-2-enyl diphosphate reductase	0	Y	Y	K03527	4-hydroxy-3-methylbut-2-enyl diphosphate reductase	ko00900	Terpenoid backbone biosynthesis	EC:1.17.1.2
A192PP_00152	+	dapB	822	dihydrodipicolinate reductase	0		Y	K00215	dihydrodipicolinate reductase	ko00300	Lysine biosynthesis	EC:1.3.1.26
A192PP_00178	-	folA, surA	1287	dihydrofolate reductase	0.00132259	Y		K03771	peptidyl-prolyl cis-trans isomerase SurA	N/A	N/A	EC:5.2.1.8
A192PP_00179	-	imp	2355	LPS assembly OM complex LptDE, beta-barrel component	0.000275206	Y	Y	K04744	LPS-assembly protein	N/A	N/A	N/A
A192PP_00209	+	ftsL	366	Cell division and growth, membrane protein	0.00134304	Y		K03586	cell division protein FtsL	N/A	N/A	N/A
A192PP_00210	+	ftsI	1767	Transpetidase, PBP3	0	Y	Y	K03587	cell division protein FtsI (penicillin-binding protein 3)	ko00550	Peptidoglycan biosynthesis	EC:2.4.1.129
A192PP_00211	+	murE	1488	meso-diaminopimelate adding enzyme	0	Y	Y	K01928	UDP-N-acetylmuramoylalanyl-D-glutamate--2,6-diaminopimelate ligase	ko00300;ko00550	Lysine biosynthesis;Peptidoglycan biosynthesis	EC:6.3.2.13
A192PP_00212	+	murF	1359	D-alanyl:D-alanine adding enzyme	0	Y	Y	K01929	UDP-N-acetylmuramoylalanyl-D-glutamyl-2,6-diaminopimelate--D-alanyl-D-alanine ligase	ko00300	Lysine biosynthesis;Peptidoglycan biosynthesis	EC:6.3.2.10
A192PP_00213	+	mraY	1083	UDP-N-acetylmuramoyl-pentapeptide:undecaprenyl-PO4 phosphatas	0	Y	Y	K01000	phospho-N-acetylmuramoyl-pentapeptide-transferase	ko00550	Peptidoglycan biosynthesis	EC:2.7.8.13
A192PP_00214	+	murD	1317	D-glutamic acid adding enzyme	0	Y	Y	K01925	UDP-N-acetylmuramoylalanine--D-glutamate ligase	ko00471;ko00550	D-Glutamine and D-glutamate metabolism;Peptidoglycan biosynthesis	EC:6.3.2.9
A192PP_00215	+	ftsW	1245	Integral membrane protein invoved in cell division	0	Y	Y	K03588	cell division protein FtsW	ko04112	Cell cycle - Caulobacter	N/A
A192PP_00216	+	murG	1068	N-acetylglucosaminyl transferase	0	Y	Y	K02563	UDP-N-acetylglucosamine--N-acetylmuramyl-(pentapeptide)pyrophosphoryl-undecaprenol N-acetylglucosamine transferase	ko00550	Peptidoglycan biosynthesis	EC:2.4.1.227
A192PP_00217	+	murC	1476	UDP-N-acetylmuramate:L-alanine ligase	0	Y	Y	K01924	UDP-N-acetylmuramate--alanine ligase	ko00471;ko00550	D-Glutamine and D-glutamate metabolism;Peptidoglycan biosynthesis	EC:6.3.2.8
A192PP_00219	+	ftsQ	831	Divisome assembly protein	0.000883932	Y	Y	K03589	cell division protein FtsQ	ko04112	Cell cycle - Caulobacter	N/A
A192PP_00220	+	ftsA	1263	Cell division and septation protein, specific role unknown	0	Y	Y	K03590	cell division protein FtsA	ko04112	Cell cycle - Caulobacter	N/A
A192PP_00221	+	ftsZ	1152	Septal ring GTPase required for cell division and growth	0	Y	Y	K03531	cell division protein FtsZ	ko04112	Cell cycle - Caulobacter	N/A
A192PP_00222	+	lpxC	918	Lipid A synthesis, UDP-3-O-(R-3-hydroxymyristoyl)-N-acetylglu	6.04898e-05	Y	Y	K02535	UDP-3-O	ko00540	Lipopolysaccharide biosynthesis	EC:3.5.1.-
A192PP_00229	-	coaE, yacE	621	Dephospho-CoA kinase	0.000894585	Y	Y	K00859	dephospho-CoA kinase	ko00770	Pantothenate and CoA biosynthesis	EC:2.7.1.24
A192PP_00257	-	can, yadF	663	Carbonic anhydrase, beta class	1.69812e-05	Y	Y	K01673	carbonic anhydrase	ko00910	Nitrogen metabolism	EC:4.2.1.1
A192PP_00285	-	hemL	1281	Glutamate-1-semialdehyde aminomutase	0	Y	Y	K01845	glutamate-1-semialdehyde 2,1-aminomutase	ko00860	Porphyrin and chlorophyll metabolism	EC:5.4.3.8
A192PP_00287	+	yadR	345	Iron-sulfur cluster insertion protein	0	Y	Y	K15724
A192PP_00295	-	dapD	825	2,3,4,5-tetrahydropyridine-2,6-dicarboxylate N-succinyltransferase	7.94055e-06		Y	K00674	2,3,4,5-tetrahydropyridine-2-carboxylate N-succinyltransferase	ko00300	Lysine biosynthesis	EC:2.3.1.117
A192PP_00296	-	glnD	2673	uridylyltransferase	6.70241e-05			K00990	[protein-PII] uridylyltransferase	ko02020	Two-component system	EC:2.7.7.59
A192PP_00297	-	map	795	Methionine aminopeptidase	0.000392243	Y	Y	K01265	methionyl aminopeptidase	N/A	N/A	EC:3.4.11.18
A192PP_00299	+	rpsB	726	30S ribosomal subunit protein S2	0	Y	Y	K02967	small subunit ribosomal protein S2	ko03010	Ribosome	N/A
A192PP_00300	+	tsf	852	Translation elongation factor EF-Ts	7.09761e-06	Y	Y	K02357	elongation factor EF-Ts	N/A	N/A	N/A
A192PP_00301	+	pyrH	726	Uridylate kinase	0	Y	Y	K09903	uridylate kinase	ko00240	Pyrimidine metabolism	EC:2.7.4.22
A192PP_00302	+	frr	558	Ribosome recycling factor (RRF)	0	Y	Y	K02838	ribosome recycling factor	N/A	N/A	N/A
A192PP_00303	+	dxr, yaeM	1197	1-deoxy-D-xylulose 5-phosphate (DXP) reductoisomerase, NAPDH-	0	Y	Y	K00099	1-deoxy-D-xylulose-5-phosphate reductoisomerase	ko00900	Terpenoid backbone biosynthesis	EC:1.1.1.267
A192PP_00304	+	ipsU, yaeS	759	UDP pyrophosphate synthase	0	Y		K00806	undecaprenyl diphosphate synthase	ko00900	Terpenoid backbone biosynthesis	EC:2.5.1.31
A192PP_00306	+	cdsA	750	CDP-diglyceride synthase, integral membrane protein with eigh	1.10648e-05	Y	Y	K00981	phosphatidate cytidylyltransferase	ko00564;ko04070	Glycerophospholipid metabolism;Phosphatidylinositol signaling system	EC:2.7.7.41
A192PP_00307	+	rseP, yaeL	1353	Inner membrane zinc RIP metalloprotease	0	Y		K11749	regulator of sigma E protease	ko04112	Cell cycle - Caulobacter	EC:3.4.24.-
A192PP_00308	+	bamA, yaeT	2433	outer membrane protein assembly factor	0	Y	Y	K07277	outer membrane protein	N/A	N/A	N/A
A192PP_00310	+	lpxD	1026	Lipid A synthesis, UDP-3-O-(R-3-hydroxymyristoyl)-glucosamine	0	Y	Y	K02536	UDP-3-O	ko00540	Lipopolysaccharide biosynthesis	EC:2.3.1.-
A192PP_00311	+	fabZ	456	3R-hydroxymyristoyl acyl carrier protein (ACP) dehydratase	0	Y	Y	K02372	3R-hydroxymyristoyl ACP dehydrase	ko00061	Fatty acid biosynthesis	EC:4.2.1.-
A192PP_00312	+	lpxA	789	Udp-n-acetylglucosamine Acyltransferase	0	Y	Y	K00677	UDP-N-acetylglucosamine acyltransferase	ko00540	Lipopolysaccharide biosynthesis	EC:2.3.1.129
A192PP_00313	+	lpxB	1149	Lipid A disaccharide synthase	2.49679e-06	Y	Y	K00748	lipid-A-disaccharide synthase	ko00540	Lipopolysaccharide biosynthesis	EC:2.4.1.182
A192PP_00315	+	dnaE	3483	DNA polymerase III, alpha subunit	0	Y	Y	K02337	DNA polymerase III subunit alpha	ko00230;ko00240;ko03030;ko03430;ko03440	Purine metabolism;Pyrimidine metabolism;DNA replication;Mismatch repair;Homologous recombination	EC:2.7.7.7
A192PP_00316	+	accA	960	Acetyl-CoA carboxylase, carboxyltransferase alpha subunit	0	Y	Y	K01962	acetyl-CoA carboxylase carboxyl transferase subunit alpha	ko00061;ko00253;ko00620;ko00640	Fatty acid biosynthesis;Tetracycline biosynthesis;Pyruvate metabolism;Propanoate metabolism	EC:6.4.1.2
A192PP_00320	+	tilS, mesJ	1299	tRNA(Ile) lysidine (L34) synthase, ATP-dependent	1.6245e-06	Y	Y	K04075	tRNA(Ile)-lysidine synthase	N/A	N/A	EC:6.3.4.-
A192PP_00327	-	proS	1719	proline--tRNA ligase	0	Y	Y	K01881	prolyl-tRNA synthetase	ko00970	Aminoacyl-tRNA biosynthesis	EC:6.1.1.15
A192PP_00344	+	dnaQ	741	DNA polymerase III subunit epsilon	0			K02342	DNA polymerase III subunit epsilon	ko00230;ko00240;ko03030;ko03430;ko03440	Purine metabolism;Pyrimidine metabolism;DNA replication;Mismatch repair;Homologous recombination	EC:2.7.7.7
A192PP_00372	+	aec7	489	Hypothetical protein	0.000513865
A192PP_00398	-		525	Hypothetical protein	0.00155485			K03712	MarR family transcriptional regulator	N/A	N/A	N/A
A192PP_00483	-	hemB	975	5-Aminolevulinate dehydratase	0	Y	Y	K01698	porphobilinogen synthase	ko00860	Porphyrin and chlorophyll metabolism	EC:4.2.1.24
A192PP_00516	+	yajC	333	preprotein translocase subunit	0			K03210	preprotein translocase subunit YajC	ko03060;ko03070	Protein export;Bacterial secretion system	N/A
A192PP_00517	+	secD	1815	SecDFyajC inner membrane secretion protein complex subunit	0	Y	Y	K03072	preprotein translocase subunit SecD	ko03060;ko03070	Protein export;Bacterial secretion system	N/A
A192PP_00518	+	secF	972	SecDFyajC inner membrane secretion protein complex subunit	0.000198886	Y	Y	K03074	preprotein translocase subunit SecF	ko03060;ko03070	Protein export;Bacterial secretion system	N/A
A192PP_00523	+	ribD	1104	3,4-dihydroxy-2-butanone 4-phosphate synthase	2.87146e-06	Y	Y	K11752	diaminohydroxyphosphoribosylaminopyrimidine deaminase /5-amino-6-(5-phosphoribosylamino)uracil reductase [EC:3.5.4.261.1.1.193]	ko00740	Riboflavin metabolism	N/A
A192PP_00524	+	ribE	471	6,7-dimethyl-8-ribityllumazine synthase	5.53525e-05	Y	Y	K00794	riboflavin synthase beta chain	ko00740	Riboflavin metabolism	EC:2.5.1.-
A192PP_00525	+	nusB	420	transcription antitermination protein	0		Y	K03625	N utilization substance protein B	N/A	N/A	N/A
A192PP_00526	+	thiL	978	Thiamine monophosphate kinase, involved in thiamine salvage	0.000513865	Y		K00946	thiamine-monophosphate kinase	ko00730	Thiamine metabolism	EC:2.7.4.16
A192PP_00529	-	dxs	1863	DXP synthase	0	Y	Y	K01662	1-deoxy-D-xylulose-5-phosphate synthase	ko00900	Terpenoid backbone biosynthesis	EC:2.2.1.7
A192PP_00530	-	ispA	900	Farnesyl diphosphate synthase, isoprenoid biosynthesis	5.86279e-06	Y	Y	K00795	farnesyl diphosphate synthase	ko00900	Terpenoid backbone biosynthesis	EC:2.5.1.1;2.5.1.10
A192PP_00550	+	lon	2355	ATP-dependent protease La	9.44099e-06			K01338	ATP-dependent Lon protease	ko04112	Cell cycle - Caulobacter	EC:3.4.21.53
A192PP_00581	+	dnaX	1932	DNA polymerase III holoenzyme, tau and gamma ATPase subunits	0	Y	Y	K02343	DNA polymerase III subunit gamma/tau	ko00230;ko00240;ko03030;ko03430;ko03440	Purine metabolism;Pyrimidine metabolism;DNA replication;Mismatch repair;Homologous recombination	EC:2.7.7.7
A192PP_00586	+	adk	645	Adenylate kinase	0	Y	Y	K00939	adenylate kinase	ko00230	Purine metabolism	EC:2.7.4.3
A192PP_00587	+	hemH	963	Ferrochelatase	0	Y	Y	K01772	ferrochelatase	ko00860	Porphyrin and chlorophyll metabolism	EC:4.99.1.1
A192PP_00639	-	ybbF	723	Lipid A synthesis, UDP-2,3-diacylglucosamine pyrophosphohydro	1.25691e-05	Y		K03269	UDP-2,3-diacylglucosamine hydrolase	ko00540	Lipopolysaccharide biosynthesis	EC:3.6.1.-
A192PP_00640	-	ppiB	495	peptidyl-prolyl cis-trans isomerase B	4.66473e-05			K03768	peptidyl-prolyl cis-trans isomerase B (cyclophilin B)	N/A	N/A	EC:5.2.1.8
A192PP_00641	+	cysS	1386	Cysteine--tRNA ligase	0	Y	Y	K01883	cysteinyl-tRNA synthetase	ko00970	Aminoacyl-tRNA biosynthesis	EC:6.1.1.16
A192PP_00644	-	folD	867	Methenyltetrahydrofolate dehydrogenase/cyclohydrolase	7.36109e-05	Y	Y	K01491	methylenetetrahydrofolate dehydrogenase (NADP+) /methenyltetrahydrofolate cyclohydrolase	ko00670	One carbon pool by folate	EC:1.5.1.5;3.5.4.9
A192PP_00655	-		762	hypothetical protein, regulator	0			K01362;K01356	lactocepin;repressor LexA	N/A	N/A	EC:3.4.21.88
A192PP_00773	-	lipA	966	lipoyl synthase	0.00020311		Y	K03644	lipoic acid synthetase	ko00785	Lipoic acid metabolism	EC:2.8.1.8
A192PP_00778	-	mrdB	1113	Affects cell shape, mecillinam sensitivity	0	Y	Y	K05837	rod shape determining protein RodA	N/A	N/A	N/A
A192PP_00779	-	mrdA	1902	penicillin-binding protein 2	5.35708e-05	Y	Y	K05515	penicillin-binding protein 2	ko00550	Peptidoglycan biosynthesis	N/A
A192PP_00783	-	nadD, ybeN	642	Nicotinate mononucleotide adenylyltransferase, NAD(P) biosynt	0	Y	Y	K00969	nicotinate-nucleotide adenylyltransferase	ko00760	Nicotinate and nicotinamide metabolism	EC:2.7.7.18
A192PP_00784	-	holA	1032	DNA polymerase III, delta subunit	0.000429153	Y	Y	K02340	DNA polymerase III subunit delta	ko00230;ko00240;ko03030;ko03430;ko03440	Purine metabolism;Pyrimidine metabolism;DNA replication;Mismatch repair;Homologous recombination	EC:2.7.7.7
A192PP_00785	-	lptE, rlpB	582	LPS assembly OM complex LptDE, LPS-binding lipoprotein compon	2.66713e-05	Y	Y	K03643	LPS-assembly lipoprotein	N/A	N/A	N/A
A192PP_00786	-	leuS	2583	Leucine--tRNA ligase	0	Y	Y	K01869	leucyl-tRNA synthetase	ko00290;ko00970	Valine, leucine and isoleucine biosynthesis;Aminoacyl-tRNA biosynthesis	EC:6.1.1.4
A192PP_00795	-	lnt, cutE	1542	Apolipoprotein N-acyltransferase	1.00512e-05	Y	Y	K03820	apolipoprotein N-acyltransferase	N/A	N/A	EC:2.3.1.-
A192PP_00822	+	glnS	1665	Glutamine--tRNA ligase	0	Y	Y	K01886	glutaminyl-tRNA synthetase	ko00970	Aminoacyl-tRNA biosynthesis	EC:6.1.1.18
A192PP_00826	-	fldA	531	Flavodoxin I	0	Y	Y	K03839	flavodoxin I	N/A	N/A	N/A
A192PP_00856	+	sucA	2802	2-oxoglutarate dehydrogenase E1	1.08827e-07			K00164	2-oxoglutarate dehydrogenase E1 component	ko00020;ko00310;ko00380	Citrate cycle (TCA cycle);Lysine degradation;Tryptophan metabolism	EC:1.2.4.2
A192PP_00857	+	sucB_1		dihydrolipoamide succinyltransferase	0			K00658	2-oxoglutarate dehydrogenase E2 component (dihydrolipoamidesuccinyltransferase)	ko00020;ko00310;ko00380	Citrate cycle (TCA cycle);Lysine degradation;Tryptophan metabolism	EC:2.3.1.61
A192PP_00863	+	cydA	1569	Cytochrome d (bd-I) ubiquinol oxidase subunit 1	8.37481e-07	Y		K00425	cytochrome bd-I oxidase subunit I	ko00190	Oxidative phosphorylation	EC:1.10.3.-
A192PP_00864	+	cydB	1140	cytochrome d terminal oxidase polypeptide subunit II	2.56647e-06	Y		K00426	cytochrome bd-I oxidase subunit II	ko00190	Oxidative phosphorylation	EC:1.10.3.-
A192PP_01042	-	infA	219	Translation initiation factor IF-1	0	Y	Y	K02518	translation initiation factor IF-1	N/A	N/A	N/A
A192PP_01044	-	cydC	1722	Glutathione/cysteine ABC transporter permease/ATPase	0	Y		K06148	ATP-binding cassette, subfamily C, bacterial	ko02010	ABC transporters	N/A
A192PP_01045	-	cydD	1767	glutathione ABC transporter ATP-binding protein	6.89982e-05			K06148	ATP-binding cassette, subfamily C, bacterial	ko02010	ABC transporters	N/A
A192PP_01048	+	ftsK	4062	DNA translocase at septal ring sorting daughter chromsomes	0.00130435	Y		K03466	DNA segregation ATPase FtsK/SpoIIIE, S-DNA-T family	N/A	N/A	N/A
A192PP_01049	+	lolA	612	Periplasmic protein responsible for sorting and transporting	0	Y	Y	K03634	outer membrane lipoprotein carrier protein	N/A	N/A	N/A
A192PP_01051	+	serS	1293	Serine--tRNA ligase	0	Y	Y	K01875	seryl-tRNA synthetase	ko00970	Aminoacyl-tRNA biosynthesis	EC:6.1.1.11
A192PP_01066	+	serC	192	Phosphoserine aminotransferase	0			K00831	phosphoserine aminotransferase	ko00260;ko00680;ko00750	Glycine, serine and threonine metabolism;Methane metabolism;Vitamin B6 metabolism	EC:2.6.1.52
A192PP_01069	+	cmk	684	cytidylate kinase	0			K00945	cytidylate kinase	ko00240	Pyrimidine metabolism	EC:2.7.4.14
A192PP_01070	+	rpsA	1674	30S ribosomal subunit protein S1	7.55089e-06	Y	Y	K02945	small subunit ribosomal protein S1	ko03010	Ribosome	N/A
A192PP_01073	+	msbA	1749	Lipid exporter, fused permease and ATPase components	0	Y	Y	K11085	ATP-binding cassette, subfamily B, bacterial MsbA	ko02010	ABC transporters	EC:3.6.3.-
A192PP_01074	+	ycaH	987	Lipid A 4' kinase	0	Y		K00912	tetraacyldisaccharide 4'-kinase	ko00540	Lipopolysaccharide biosynthesis	EC:2.7.1.130
A192PP_01081	+	mukF	1185	Chromosome condensin MukBEF, kleisin-like subunit, binds calc	0	Y	Y	K03633	chromosome partition protein MukF	N/A	N/A	N/A
A192PP_01082	+	mukE	705	Chromosome condensin MukBEF, MukE localization factor	0.00151907	Y	Y	K03804	chromosome partition protein MukE	N/A	N/A	N/A
A192PP_01083	+	mukB_1	1362	Chromosome condensin MukBEF, ATPase and DNA-binding subunit	0	Y	Y	K03632	chromosome partition protein MukB	N/A	N/A	N/A
A192PP_01084	+	mukB_2	1197	Chromosome condensin MukBEF, ATPase and DNA-binding subunit	0	Y	Y	K03632	chromosome partition protein MukB	N/A	N/A	N/A
A192PP_01090	-	asnS	1404	Asparagine--tRNA ligase	0	Y	Y	K01893	asparaginyl-tRNA synthetase	ko00970	Aminoacyl-tRNA biosynthesis	EC:6.1.1.22
A192PP_01109	-	fabA	627	3R-3-hydroxydecanoyl acyl carrier protein (ACP) dehydratase	2.06085e-05	Y	Y	K01716	3-hydroxydecanoyl-[acyl-carrier-protein] dehydratase	ko00061	Fatty acid biosynthesis	EC:4.2.1.60
A192PP_01179	-		1818	hypothetical protein	0.000134341
A192PP_01269	-	htrB	921	lipid A biosynthesis lauroyl acyltransferase	0			K02517	lipid A biosynthesis lauroyl acyltransferase	ko00540	Lipopolysaccharide biosynthesis	EC:2.3.1.-
A192PP_01284	+	murJ, mviN	1230	Putative lipid II flippase	1.9669e-06	Y	Y	K03980	virulence factor	ko00550	Peptidoglycan biosynthesis	N/A
A192PP_01305	+	rpmF	174	50S ribosomal subunit protein L32	0			K02911	large subunit ribosomal protein L32	ko03010	Ribosome	N/A
A192PP_01307	+	fabH	543	3-oxoacyl-ACP synthase	0	Y	Y	K00648	3-oxoacyl-[acyl-carrier-protein] synthase III	ko00061	Fatty acid biosynthesis	EC:2.3.1.180
A192PP_01308	+	fabD	930	Malonyl-CoA-acyl carrier protein transacylase	0	Y	Y	K00645	[acyl-carrier-protein] S-malonyltransferase	ko00061	Fatty acid biosynthesis	EC:2.3.1.39
A192PP_01309	+	fabG	735	Beta-ketoacyl-ACP reductase	0	Y	Y	K00059	3-oxoacyl-[acyl-carrier protein] reductase	ko00061;ko01040	Fatty acid biosynthesis;Biosynthesis of unsaturated fatty acids	EC:1.1.1.100
A192PP_01310	+	acpP	237	Acyl carrier protein ACP	0	Y	Y	K02078	acyl carrier protein	N/A	N/A	N/A
A192PP_01315	+	holB	1596	DNA polymerase III, delta' subunit	3.638e-05	Y	Y	K02341	DNA polymerase III subunit delta'	ko00230;ko00240;ko03030;ko03430;ko03440	Purine metabolism;Pyrimidine metabolism;DNA replication;Mismatch repair;Homologous recombination	EC:2.7.7.7
A192PP_01333	+	lolC, ycfU	1200	LolA-dependent release of lipoproteins from inner membrane	0	Y	Y	K09808	lipoprotein-releasing system permease protein	ko02010	ABC transporters	N/A
A192PP_01334	+	lolD, ycfV	702	LolA-dependent release of lipoproteins from inner membrane	0	Y	Y	K09810	lipoprotein-releasing system ATP-binding protein	ko02010	ABC transporters	EC:3.6.3.-
A192PP_01335	+	lolE, ycfW	1239	LolA-dependent release of lipoproteins from inner membrane	0	Y	Y	K09808	lipoprotein-releasing system permease protein	ko02010	ABC transporters	N/A
A192PP_01348	-	ycfC, purB	1371	hypothetical protein	0.000164275		Y	K01756	adenylosuccinate lyase	ko00230;ko00250	Purine metabolism;Alanine, aspartate and glutamate metabolism	EC:4.3.2.2
A192PP_01350	-	ycfB	1107	hypothetical protein	0.000127752			K00566	tRNA-specific 2-thiouridylase	ko04122	Sulfur relay system	EC:2.8.1.-
A192PP_01353	+	icdA	1251	Isocitrate dehydrogenases	0.000873442		Y	K00031	isocitrate dehydrogenase	ko00020;ko00480;ko00720;ko04146	Citrate cycle (TCA cycle);Glutathione metabolism;Reductive carboxylate cycle (CO2 fixation);Peroxisome	EC:1.1.1.42
A192PP_01367	-		201	Antirestriction protein Ral	0.000986018
A192PP_01370	-		750	hypothetical protein	1.10648e-05
A192PP_01372	-		654	Repressor protein CI from phage	0			K03503	DNA polymerase V	N/A	N/A	EC:3.4.21.-
A192PP_01453	-	prsA	1014	ribose-phosphate pyrophosphokinase	0	Y	Y	K00948	ribose-phosphate pyrophosphokinase	ko00030;ko00230	Pentose phosphate pathway;Purine metabolism	EC:2.7.6.1
A192PP_01454	-	ispE, ychB	852	4-diphosphocytidyl-2-C-methylerythritol kinase	0	Y	Y	K00919	4-diphosphocytidyl-2-C-methyl-D-erythritol kinase	ko00900	Terpenoid backbone biosynthesis	EC:2.7.1.148
A192PP_01455	-	lolB, hemM	624	OM lipoprotein required for localization of lipoproteins	2.09538e-05	Y	Y	K02494	outer membrane lipoprotein LolB	N/A	N/A	N/A
A192PP_01456	+	hemA	1257	Glutamyl-tRNA reductase, hemin biosynthesis	0	Y	Y	K02492	glutamyl-tRNA reductase	ko00860	Porphyrin and chlorophyll metabolism	EC:1.2.1.70
A192PP_01457	+	prfA	1083	Peptide chain release factor 1, RF-1	3.42233e-05	Y	Y	K02835	peptide chain release factor RF-1	N/A	N/A	N/A
A192PP_01461	+	kdsA	855	3-deoxy-D-manno-octulosonate 8-phosphate (KDO8-P) synthase	0	Y	Y	K01627	2-dehydro-3-deoxyphosphooctonate aldolase (KDO 8-P synthase)	ko00540	Lipopolysaccharide biosynthesis	EC:2.5.1.55
A192PP_01506	-		339	hypothetical protein	0
A192PP_01576	+	topA_2		Topoisomerase I	1.12725e-05	Y	Y	K03168	DNA topoisomerase I	N/A	N/A	EC:5.99.1.2
A192PP_01582	-	ribA	591	GTP cyclohydrolase II, riboflavin biosynthesis	0	Y	Y	K01497	GTP cyclohydrolase II	ko00740	Riboflavin metabolism	EC:3.5.4.25
A192PP_01584	+	yciM	1116	Heat shock protein	0			K08884	serine/threonine protein kinase, bacterial	N/A	N/A	EC:2.7.11.1
A192PP_01593	-	fabI	789	Enoyl-ACP reductase, NADH dependent	0	Y	Y	K00208	enoyl-[acyl-carrier protein] reductase I	ko00061	Fatty acid biosynthesis	EC:1.3.1.9
A192PP_01610	+	pspC	360	phage shock protein C	0.00141786			K03973	phage shock protein C	N/A	N/A	N/A
A192PP_01611	+	pspD	195	peripheral inner membrane phage shock protein D	0.00108978
A192PP_01684	+	ydcX	174	putative inner membrane protein: conserved protein, DUF2566 family	0
A192PP_01740	-	ydcN	267	hypothetical protein: predicted DNA-binding transcriptional regulator	0			K15773
A192PP_01826	-	tyrS	1275	Tyrosine--tRNA ligase	0	Y	Y	K01866	tyrosyl-tRNA synthetase	ko00970	Aminoacyl-tRNA biosynthesis	EC:6.1.1.1
A192PP_01894	-	pheT	1950	Phenylalanine--tRNA ligase, beta-subunit	0	Y	Y	K01890	phenylalanyl-tRNA synthetase beta chain	ko00970	Aminoacyl-tRNA biosynthesis	EC:6.1.1.20
A192PP_01895	-	pheS	453	Phenylalanine--tRNA ligase, alpha-subunit	0	Y	Y	K01889	phenylalanyl-tRNA synthetase alpha chain	ko00970	Aminoacyl-tRNA biosynthesis	EC:6.1.1.20
A192PP_01897	-	rplT	357	50S ribosomal subunit protein L20	0	Y	Y	K02887	large subunit ribosomal protein L20	ko03010	Ribosome	N/A
A192PP_01898	-	rpmI	198	50S ribosomal subunit protein L35	0		Y	K02916	large subunit ribosomal protein L35	ko03010	Ribosome	N/A
A192PP_01899	-	infC	435	Translation initiation factor IF-3	0	Y	Y	K02520	translation initiation factor IF-3	N/A	N/A	N/A
A192PP_01900	-	thrS	1956	Threonine--tRNA ligase, autogenously regulated	0	Y	Y	K01868	threonyl-tRNA synthetase	ko00970	Aminoacyl-tRNA biosynthesis	EC:6.1.1.3
A192PP_01921	+	nadE	597	NAD synthase, ammonia dependent	0	Y	Y	K01916	NAD+ synthase	ko00910	Nitrogen metabolism	EC:6.3.1.5
A192PP_01953	+	gapA	996	glyceraldehyde-3-phosphate dehydrogenase	0		Y	K00134	glyceraldehyde 3-phosphate dehydrogenase	ko00010	Glycolysis / Gluconeogenesis	EC:1.2.1.12
A192PP_02020	-	lpxM	972	lipid A biosynthesis (KDO)2-(lauroyl)-lipid IVA acyltransferase	4.48155e-06		Y	K02560	lipid A biosynthesis (KDO)2-(lauroyl)-lipid iva acyltransferase	ko00540	Lipopolysaccharide biosynthesis	EC:2.3.1.-
A192PP_02021	-	ruvB	624	Holliday junction DNA helicase RuvB	0.000880418			K03551	holliday junction DNA helicase RuvB	ko03440	Homologous recombination	N/A
A192PP_02022	-	ruvC	522	Holliday junction resolvase	0.00158426			K01159	crossover junction endodeoxyribonuclease RuvC	ko03440	Homologous recombination	EC:3.1.22.4
A192PP_02033	+	argS	1734	arginyl-tRNA synthetase	0	Y	Y	K01887	arginyl-tRNA synthetase	ko00970	Aminoacyl-tRNA biosynthesis	EC:6.1.1.19
A192PP_02065	-	yecA_2	315	hypothetical protein	0.00021883			K07039	mannosyl-3-phosphoglycerate phosphatase	N/A	N/A	N/A
A192PP_02068	-	pgsA	549	Phosphatidylglycerophosphate synthase	0	Y	Y	K00995	CDP-diacylglycerol--glycerol-3-phosphate 3-phosphatidyltransferase	ko00564	Glycerophospholipid metabolism	EC:2.7.8.5
A192PP_02121	+		402	putative phage repressor protein	0
A192PP_02122	+		192	unknown protein encoded by cryptic prophage	0.00114691
A192PP_02278	-	wbdM	987	putative glycosyltransferase	0.000498346			K00786;K01043;K00754;K02844;K13668;K03429;K00743	beta-galactosamide-alpha-2,3-sialyltransferase;L-seryl-tRNA(Ser) seleniumtransferase;glycoprotein 3-alpha-L-fucosyltransferase;UDP-glucose:(heptosyl)LPS alpha-1,3-glucosyltransferase;phosphatidylinositol alpha-1,6-mannosyltransferase;1,2-diacylglycerol 3-glucosyltransferase;N-acetyllactosaminide 3-alpha-galactosyltransferase	N/A;N/A;ko00051;ko00540;N/A;ko00561;ko00601	N/A;N/A;Fructose and mannose metabolism;Lipopolysaccharide biosynthesis;N/A;Glycerolipid metabolism;Glycosphingolipid biosynthesis - lacto and neolacto series	N/A;N/A;N/A;EC:2.4.1.-;EC:2.4.1.-;EC:2.4.1.157;EC:2.4.1.87
A192PP_02282	-	rfbE	1248	putative O-antigen transporter	0			K03328	polysaccharide transporter, PST family	N/A	N/A	N/A
A192PP_02283	-	rfbC	558	dTDP-4-dehydrorhamnose 3,5-epimerase	0			K01790	dTDP-4-dehydrorhamnose 3,5-epimerase	ko00523	Polyketide sugar unit biosynthesis	EC:5.1.3.13
A192PP_02285	-	rfbD	900	dTDP-4-dehydrorhamnose reductase	0.00141786			K00067	dTDP-4-dehydrorhamnose reductase	ko00523	Polyketide sugar unit biosynthesis	EC:1.1.1.133
A192PP_02369	+	metG	2034	Methionine--tRNA ligase	4.25159e-05	Y	Y	K02501	glutamine amidotransferase	ko00340	Histidine metabolism	EC:2.4.2.-
A192PP_02386	+	yohO	108	small predicted membrane protein	0
A192PP_02411	-	folE	669	GTP cyclohydrolase I	0		Y	K01495	GTP cyclohydrolase I	ko00790	Folate biosynthesis	EC:3.5.4.16
A192PP_02444	+	rplY	285	50S ribosomal protein L25	0		Y	K02897	large subunit ribosomal protein L25	ko03010	Ribosome	N/A
A192PP_02492	-	gyrA	2628	DNA gyrase, subunit A	1.36417e-07	Y	Y	K02469	DNA gyrase subunit A	N/A	N/A	EC:5.99.1.3
A192PP_02493	+	ubiG	723	3-demethylubiquinone-9 3-methyltransferase	0.000137021		Y	K00568	3-demethylubiquinone-9 3-methyltransferase	ko00130	Ubiquinone and other terpenoid-quinone biosynthesis	EC:2.1.1.-;2.1.1.64
A192PP_02497	+	nrdA	2316	Ribonucleoside-diphosphate reductase 1, alpha subunit	0	Y	Y	K00525	ribonucleoside-diphosphate reductase alpha chain	ko00230;ko00240	Purine metabolism;Pyrimidine metabolism	EC:1.17.4.1
A192PP_02498	+	nrdB	1131	Ribonucleoside-diphosphate reductase 1, beta subunit	0	Y	Y	K00526	ribonucleoside-diphosphate reductase beta chain	ko00230;ko00240	Purine metabolism;Pyrimidine metabolism	EC:1.17.4.1
A192PP_02574	-	ubiX	570	3-octaprenyl-4-hydroxybenzoate carboxy-lyase	0.00118715			K03186	3-octaprenyl-4-hydroxybenzoate carboxy-lyase UbiX	ko00130	Ubiquinone and other terpenoid-quinone biosynthesis	EC:4.1.1.-
A192PP_02578	-	folC	1269	Dihydrofolate:folylpolyglutamate synthase	0	Y	Y	K11754	dihydrofolate synthase / folylpolyglutamate synthase	ko00790	Folate biosynthesis	EC:6.3.2.12;6.3.2.17
A192PP_02579	-	accD	915	Acetyl-CoA carboxylase, carboxyltransferase beta subunit	5.53422e-06	Y	Y	K01963	acetyl-CoA carboxylase carboxyl transferase subunit beta	ko00061;ko00253;ko00620;ko00640	Fatty acid biosynthesis;Tetracycline biosynthesis;Pyruvate metabolism;Propanoate metabolism	EC:6.4.1.2
A192PP_02586	-	fabB	1221	3-oxoacyl-[acyl-carrier-protein] synthase I	0	Y	Y	K00647	3-oxoacyl-[acyl-carrier-protein] synthase I	ko00061	Fatty acid biosynthesis	EC:2.3.1.41
A192PP_02621	+		258	hypothetical protein	0
A192PP_02623	+		582	hypothetical protein	2.66713e-05
A192PP_02659	+		651	hypothetical protein	0			K03503	DNA polymerase V	N/A	N/A	EC:3.4.21.-
A192PP_02712	-	gltX	1416	Glutamate--tRNA ligase	0	Y	Y	K01885	glutamyl-tRNA synthetase	ko00970	Aminoacyl-tRNA biosynthesis	EC:6.1.1.17
A192PP_02722	-	lig	2016	DNA ligase A, NAD(+)-dependent	0	Y		K01972	DNA ligase (NAD+)	ko03030;ko03410;ko03420;ko03430	DNA replication;Base excision repair;Nucleotide excision repair;Mismatch repair	EC:6.5.1.2
A192PP_02723	-	zipA	999	FtsZ stabilizer	0	Y	Y	K03528	cell division protein ZipA	N/A	N/A	N/A
A192PP_02771	+	dapE	1128	Succinyl-diaminopimelate desuccinylase	0		Y	K01439	succinyl-diaminopimelate desuccinylase	ko00300	Lysine biosynthesis	EC:3.5.1.18
A192PP_02779	-	dapA	879	Dihydrodipicolinate synthase	6.36606e-06		Y	K01714	dihydrodipicolinate synthase	ko00300	Lysine biosynthesis	EC:4.2.1.52
A192PP_02785	-	yfjE	747	putative DNA replication factor	0			K10763	DnaA-homolog protein	N/A	N/A	N/A
A192PP_02818	-	guaA	1578	glutamine-hydrolyzing amonia dependent GMP synthetase	3.78324e-05			K01951	GMP synthase (glutamine-hydrolysing)	ko00230	Purine metabolism	EC:6.3.5.2
A192PP_02819	-	guaB	1467	Inosine-5'-monophosphate dehydrogenase	0.000858731			K00088	IMP dehydrogenase	ko00230	Purine metabolism	EC:1.1.1.205
A192PP_02825	-	der	1473	Multicopy suppressor of ftsJ, GTPase, ribosome biogenesis	0	Y	Y	K03977	GTP-binding protein	N/A	N/A	N/A
A192PP_02828	-	hisS	1347	Histidine--tRNA ligase	6.52464e-05	Y	Y	K01892	histidyl-tRNA synthetase	ko00970	Aminoacyl-tRNA biosynthesis	EC:6.1.1.21
A192PP_02830	-	ispG, gcpE	1119	1-hydroxy-2-methyl-2-(E)-butenyl 4-diphosphate synthase	0	Y	Y	K03526	(E)-4-hydroxy-3-methylbut-2-enyl-diphosphate synthase	ko00900	Terpenoid backbone biosynthesis	EC:1.17.7.1
A192PP_02841	-	fdx	336	[2FE-2S] ferredoxin, electron carrer protein	0.000175772			K04755	ferredoxin, 2Fe-2S	N/A	N/A	N/A
A192PP_02846	-	iscS, yfhO	1215	cysteine desulfurase	2.29922e-05		Y	K04487	cysteine desulfurase	ko00730;ko04122	Thiamine metabolism;Sulfur relay system	EC:2.8.1.7
A192PP_02850	+	suhB	804	Inositol-1-monophosphatase	9.53301e-05	Y	Y	K01092	myo-inositol-1(or 4)-monophosphatase	ko00562;ko04070	Inositol phosphate metabolism;Phosphatidylinositol signaling system	EC:3.1.3.25
A192PP_02862	-	glyA	1254	serine hydroxymethyltransferase	0		Y	K00600	glycine hydroxymethyltransferase	ko00260;ko00460;ko00670;ko00680	Glycine, serine and threonine metabolism;Cyanoamino acid metabolism;One carbon pool by folate;Methane metabolism	EC:2.1.2.1
A192PP_02873	-	tadA, yfhC	504	A34-tRNA adenosine deaminase	4.38389e-05	Y	Y	K11991	tRNA-specific adenosine deaminase	N/A	N/A	EC:3.5.4.-
A192PP_02877	-	acpS	381	ACP-CoA phosphopantetheinyltransferase	0	Y	Y
A192PP_02880	-	era	906	GTP-binding protein Era	6.32882e-05	Y	Y	K03595	GTP-binding protein Era	N/A	N/A	N/A
A192PP_02881	-	rnc	681	GTP-binding protein Era	0	Y		K03685	ribonuclease III	N/A	N/A	EC:3.1.26.3
A192PP_02883	-	lepB	975	Signal peptidase I	4.91661e-05	Y	Y	K03100	signal peptidase I	ko03060	Protein export	EC:3.4.21.89
A192PP_02888	-	rpoE	576	RNA polymerase sigma E factor	0	Y		K03088	RNA polymerase sigma-70 factor, ECF subfamily	ko03020	RNA polymerase	N/A
A192PP_02900	+	pssA	1356	Phosphatidylserine synthase	0	Y	Y	K00998	phosphatidylserine synthase	ko00260;ko00564	Glycine, serine and threonine metabolism;Glycerophospholipid metabolism	EC:2.7.8.8
A192PP_02919	-	hemE	1065	uroporphyrinogen decarboxylase	0.000145762		Y	K01599	uroporphyrinogen decarboxylase	ko00860	Porphyrin and chlorophyll metabolism	EC:4.1.1.37
A192PP_02929	-	rpoC	4224	RNA polymerase, beta' subunit	0.000589443	Y	Y	K03046	DNA-directed RNA polymerase subunit beta'	ko00230;ko00240;ko03020;ko00230;ko00240;ko03020	Purine metabolism;Pyrimidine metabolism;RNA polymerase;Purine metabolism;Pyrimidine metabolism;RNA polymerase	EC:2.7.7.6
A192PP_02930	-	rpoB	4029	RNA polymerase, beta subunit	3.4788e-07	Y	Y	K03043	DNA-directed RNA polymerase subunit beta	ko00230;ko00240;ko03020;ko00230;ko00240;ko03020	Purine metabolism;Pyrimidine metabolism;RNA polymerase;Purine metabolism;Pyrimidine metabolism;RNA polymerase	EC:2.7.7.6
A192PP_02932	-	rplL	366	50S ribosomal subunit protein L7/L12	0	Y	Y	K02935	large subunit ribosomal protein L7/L12	ko03010	Ribosome	N/A
A192PP_02933	-	rplJ	498	50S ribosomal subunit protein L10	0	Y	Y	K02864	large subunit ribosomal protein L10	ko03010	Ribosome	N/A
A192PP_02934	-	rplA	705	50S ribosomal protein L1	0.00151907			K02863	large subunit ribosomal protein L1	ko03010	Ribosome	N/A
A192PP_02935	-	rplK	429	50S ribosomal subunit protein L11	0		Y	K02867	large subunit ribosomal protein L11	ko03010	Ribosome	N/A
A192PP_02936	-	nusG	546	Stabilizes phage lambda protein N-NusA-RNAP antitermination c	0	Y	Y	K02601	transcriptional antiterminator NusG	N/A	N/A	N/A
A192PP_02937	-	secE	384	SecYEG inner membrane translocon core subunit	0	Y	Y	K03073	preprotein translocase subunit SecE	ko03060;ko03070	Protein export;Bacterial secretion system	N/A
A192PP_02945	+	coaA	927	Pantothenate kinase	0	Y	Y	K00867	type I pantothenate kinase	ko00770	Pantothenate and CoA biosynthesis	EC:2.7.1.33
A192PP_02947	-	murB	1029	UDP-N-acetylenolpyruvoylglucosamine reductase, FAD-binding	3.67242e-06	Y	Y	K00075	UDP-N-acetylmuramate dehydrogenase	ko00520;ko00550	Amino sugar and nucleotide sugar metabolism;Peptidoglycan biosynthesis	EC:1.1.1.158
A192PP_02951	+	bamD	738	hypothetical protein	0.000503451	Y	Y	K05807	putative lipoprotein	N/A	N/A	N/A
A192PP_02961	-	rplS	348	50S ribosomal subunit protein L19	0	Y	Y	K02884	large subunit ribosomal protein L19	ko03010	Ribosome	N/A
A192PP_02962	-	trmD	768	tRNA m(1)G37 methyltransferase, SAM-dependent	0	Y	Y	K00554	tRNA (guanine-N1-)-methyltransferase	N/A	N/A	EC:2.1.1.31
A192PP_02963	-	rimM, yfjA	549	16S rRNA processing protein RimM	0		Y	K02860	16S rRNA processing protein RimM	N/A	N/A	N/A
A192PP_02964	-	rpsP	249	30S ribosomal subunit protein S16	0	Y	Y	K02959	small subunit ribosomal protein S16	ko03010	Ribosome	N/A
A192PP_02965	-	ffh	1362	Signal Recognition Particle (SRP) protein, with 4.5S RNA	1.37596e-06	Y	Y	K03106	signal recognition particle subunit SRP54	ko03060;ko03070	Protein export;Bacterial secretion system	N/A
A192PP_02968	-	grpE	594	Nucleotide exchange factor for the DnaKJ chaperone	0	Y	Y	K03687	molecular chaperone GrpE	N/A	N/A	N/A
A192PP_02969	+	nadK, yfjB	879	putative inorganic polyphosphate/ATP-NAD kinase	0	Y	Y	K00858	NAD+ kinase	ko00760	Nicotinate and nicotinamide metabolism	EC:2.7.1.23
A192PP_03017	-		123	putative phage protein	0
A192PP_03025	+	cohE, ymfK	675	peptidase, S-24 domain protein	0	Y		K03503	DNA polymerase V	N/A	N/A	EC:3.4.21.-
A192PP_03077	-	csrA	186	Global regulator of carbon source metabolism	0.0012732	Y		K03563	carbon storage regulator	ko02020	Two-component system	N/A
A192PP_03078	-	alaS	2631	Alanine--tRNA ligase, autorepressor	0	Y	Y	K01872	alanyl-tRNA synthetase	ko00970	Aminoacyl-tRNA biosynthesis	EC:6.1.1.7
A192PP_03132	-	ispD, ygbB	480	2-C-methyl-D-erythritol 4-phosphate cytidylyltransferase	5.18619e-05	Y		K01770	2-C-methyl-D-erythritol 2,4-cyclodiphosphate synthase	ko00900	Terpenoid backbone biosynthesis	EC:4.6.1.12
A192PP_03133	-	ispF, ygbP	711	2-C-methyl-D-erythritol 2,4-cyclodiphosphate (MECP) synthase	1.33219e-05	Y	Y	K00991	2-C-methyl-D-erythritol 4-phosphate cytidylyltransferase	ko00900	Terpenoid backbone biosynthesis	EC:2.7.7.60
A192PP_03134	-	ftsB	312	Membrane protein required for cell division	0	Y	Y	K05589	cell division protein FtsB	N/A	N/A	N/A
A192PP_03161	-	eno_1	1299	Enolase	1.6245e-06	Y		K01689	enolase	ko00010;ko00680;ko03018	Glycolysis / Gluconeogenesis;Methane metabolism;RNA degradation	EC:4.2.1.11
A192PP_03162	-	pyrG	1638	CTP synthase	0	Y	Y	K01937	CTP synthase	ko00240	Pyrimidine metabolism	EC:6.3.4.2
A192PP_03231	-	recB	3543	Exodeoxyribonuclease V alpha chain	4.32024e-05			K03582	exodeoxyribonuclease V beta subunit	ko03440	Homologous recombination	EC:3.1.11.5
A192PP_03233	-	recC	3369	Exodeoxyribonuclease gamma chain	0.000240685			K03583	exodeoxyribonuclease V gamma subunit	ko03440	Homologous recombination	EC:3.1.11.5
A192PP_03238	-	thyA	795	Thymidylate synthase	0		Y	K00560	thymidylate synthase	ko00240;ko00670	Pyrimidine metabolism;One carbon pool by folate	EC:2.1.1.45
A192PP_03239	-	lgt	876	Phosphatidylglycerol:prolipoprotein diacylglycerol transferas	0	Y	Y	K13292	phosphatidylglycerol:prolipoprotein diacylglycerol transferase	N/A	N/A	EC:2.-.-.-
A192PP_03287	-	prfB	882	Peptide chain release factor 2, RF-2	6.29086e-06	Y	Y	K02836	peptide chain release factor RF-2	N/A	N/A	N/A
A192PP_03319	-	fba	1080	Fructose 1,6-bisphosphate aldolase, class II	0	Y	Y	K01624	fructose-bisphosphate aldolase, class II	ko00010;ko00030;ko00051;ko00680;ko00710	Glycolysis / Gluconeogenesis;Pentose phosphate pathway;Fructose and mannose metabolism;Methane metabolism;Carbon fixation in photosynthetic organisms	EC:4.1.2.13
A192PP_03320	-	pgk	1164	Phosphoglycerate kinase	2.66713e-05	Y	Y	K00927	phosphoglycerate kinase	ko00010;ko00710	Glycolysis / Gluconeogenesis;Carbon fixation in photosynthetic organisms	EC:2.7.2.3
A192PP_03340	+	metK	1155	S-adenosylmethionine synthase	2.45169e-06	Y	Y	K00789	S-adenosylmethionine synthetase	ko00270	Cysteine and methionine metabolism	EC:2.5.1.6
A192PP_03347	+	yqgF	417	Putative anti-termination factor for Rho-dependent terminator	8.40886e-05	Y	Y	K07447	putative holliday junction resolvase	N/A	N/A	EC:3.1.-.-
A192PP_03451	-	plsC	738	1-Acyl-n-glycerol-3-phosphate acyltransferase	0	Y	Y	K00655	1-acyl-sn-glycerol-3-phosphate acyltransferase	ko00564	Glycerophospholipid metabolism	EC:2.3.1.51
A192PP_03452	-	parC	2259	Topoisomerase IV, subunit A, ATP-dependent, type II	6.38676e-05	Y	Y	K02621	topoisomerase IV subunit A	N/A	N/A	EC:5.99.1.-
A192PP_03469	-	parE	1893	Topoisomerase IV, subunit B, ATP-dependent, type II	4.32976e-07	Y	Y	K02622	topoisomerase IV subunit B	N/A	N/A	EC:5.99.1.-
A192PP_03494	-	hldE	1434	ADP-heptose synthase	0.000925941			K03272	D-beta-D-heptose 7-phosphate kinase / D-beta-D-heptose 1-phosphateadenosyltransferase	ko00540	Lipopolysaccharide biosynthesis	EC:2.7.1.-;2.7.7.-
A192PP_03498	+	cca	1239	tRNA nucleotidyltransferase, repairs terminal CCA of tRNAs	2.1486e-05	Y		K00974	tRNA nucleotidyltransferase (CCA-adding enzyme)	ko03013	RNA transport	EC:2.7.7.72;3.1.3.-;3.1.4.-
A192PP_03500	-	folB, ygiG	369	putative kinase	0.000127752		Y	K01633	dihydroneopterin aldolase	ko00790	Folate biosynthesis	EC:4.1.2.25
A192PP_03506	-	tsaD, ygjD	1014	tRNA(NNU) t(6)A37 threonylcarbamoyladenosine modification	0	Y	Y	K01409	O-sialoglycoprotein endopeptidase	N/A	N/A	EC:3.4.24.57
A192PP_03507	+	rpsU	216	30S ribosomal subunit protein S21	0	Y	Y	K02970	small subunit ribosomal protein S21	ko03010	Ribosome	N/A
A192PP_03508	+	dnaG	1746	Primase for DNA replication	5.75294e-07	Y	Y	K02316	DNA primase	ko03030	DNA replication	EC:2.7.7.-
A192PP_03509	+	rpoD	1842	RNA polymerase subunit, sigma 70, initiates transcription	0	Y	Y	K03086	RNA polymerase primary sigma factor	ko03020	RNA polymerase	N/A
A192PP_03600	-	infB	2673	Translation initiation factor IF-2	1.65227e-05	Y	Y	K02519	translation initiation factor IF-2	N/A	N/A	N/A
A192PP_03602	-	rimP, yhbC	453	ribosome maturation protein	0.000663356			K09748	hypothetical protein	N/A	N/A	N/A
A192PP_03609	-	glmM, mrsA	1338	Phosphoglucosamine mutase	0	Y	Y	K03431	phosphoglucosamine mutase	ko00520	Amino sugar and nucleotide sugar metabolism	EC:5.4.2.10
A192PP_03619	-	rpmA	258	50S ribosomal subunit protein L27	0	Y	Y	K02899	large subunit ribosomal protein L27	ko03010	Ribosome	N/A
A192PP_03620	-	rplU	312	50S ribosomal subunit protein L21	0	Y	Y	K02888	large subunit ribosomal protein L21	ko03010	Ribosome	N/A
A192PP_03621	+	ispB	972	Octaprenyl diphosphate synthase, isoprenoid biosynthesis	0	Y	Y	K02523	octaprenyl diphosphate synthase	ko00900	Terpenoid backbone biosynthesis	EC:2.5.1.-
A192PP_03623	-	murA	1260	UDP-N-acetylglucosamine enoylpyruvyl transferase	2.02703e-05	Y	Y	K00790	UDP-N-acetylglucosamine 1-carboxyvinyltransferase	ko00520;ko00550	Amino sugar and nucleotide sugar metabolism;Peptidoglycan biosynthesis	EC:2.5.1.7
A192PP_03634	+	lptA, yhbN	558	LPS export ABC transporter periplasmic binding protein	0.00032983	Y	Y	K09774	lipopolysaccharide export system protein LptA	N/A	N/A	N/A
A192PP_03635	+	lptB, yhbG	726	LPS export ABC transporter ATPase	0	Y	Y	K06861	lipopolysaccharide export system ATP-binding protein	ko02010	ABC transporters	EC:3.6.3.-
A192PP_03636	+	rpoN	1434	RNA polymerase sigma-54 factor	1.1485e-06			K03092	RNA polymerase sigma-54 factor	ko02020;ko03020	Two-component system;RNA polymerase	N/A
A192PP_03657	-	rpsI	393	30S ribosomal subunit protein S9	0.000103009			K02996	small subunit ribosomal protein S9	ko03010	Ribosome	N/A
A192PP_03658	-	rplM	429	50S ribosomal protein L13	0	Y	Y	K02871	large subunit ribosomal protein L13	ko03010	Ribosome	N/A
A192PP_03675	-	mreD	489	Mecillinam resistance	0	Y		K03571	rod shape-determining protein MreD	N/A	N/A	N/A
A192PP_03676	-	mreC	1104	Cell division and growth	0	Y		K03570	rod shape-determining protein MreC	N/A	N/A	N/A
A192PP_03677	-	mreB	1044	Cell wall structural actin-like protein in MreBCD complex	0	Y	Y	K03569	rod shape-determining protein MreB and related proteins	N/A	N/A	N/A
A192PP_03682	+	accB	471	Acetyl-CoA carboxylase, biotin carboxyl carrier protein	0	Y	Y	K02160	acetyl-CoA carboxylase biotin carboxyl carrier protein	ko00061;ko00253;ko00620;ko00640	Fatty acid biosynthesis;Tetracycline biosynthesis;Pyruvate metabolism;Propanoate metabolism	N/A
A192PP_03683	+	accC	1350	Acetyl-CoA carboxylase, biotin carboxylase (BC) subunit	0	Y	Y	K01961	acetyl-CoA carboxylase, biotin carboxylase subunit	ko00061;ko00253;ko00620;ko00640	Fatty acid biosynthesis;Tetracycline biosynthesis;Pyruvate metabolism;Propanoate metabolism	EC:6.4.1.2
A192PP_03712	-	yrdC	573	putative ribosome maturation factor	2.81485e-05			K07566	putative translation factor	N/A	N/A	N/A
A192PP_03717	+	fmt	948	Methionyl-tRNA formyltransferase	0.000216491	Y	Y	K00604	methionyl-tRNA formyltransferase	ko00970	Aminoacyl-tRNA biosynthesis	EC:2.1.2.9
A192PP_03724	-	rplQ	384	50S ribosomal subunit protein L17	0	Y	Y	K02879	large subunit ribosomal protein L17	ko03010	Ribosome	N/A
A192PP_03725	-	rpoA	990	RNA polymerase, alpha subunit	0	Y	Y	K03040	DNA-directed RNA polymerase subunit alpha	ko00230;ko00240;ko03020	Purine metabolism;Pyrimidine metabolism;RNA polymerase	EC:2.7.7.6
A192PP_03726	-	rpsD	621	30S ribosomal subunit protein S4	0	Y	Y	K02986	small subunit ribosomal protein S4	ko03010	Ribosome	N/A
A192PP_03727	-	rpsK	390	30S ribosomal subunit protein S11	0	Y	Y	K02948	small subunit ribosomal protein S11	ko03010	Ribosome	N/A
A192PP_03728	-	rpsM	357	30S ribosomal subunit protein S13	0		Y	K02952	small subunit ribosomal protein S13	ko03010	Ribosome	N/A
A192PP_03730	-	rpmJ	117	50S ribosomal subunit protein S36	0			K02919	large subunit ribosomal protein L36	ko03010	Ribosome	N/A
A192PP_03731	-	secY, prlA	1332	SecYEG inner membrane translocon core subunit	0	Y	Y	K03076	preprotein translocase subunit SecY	ko03070	Bacterial secretion system	N/A
A192PP_03732	-	rplO	435	50S ribosomal subunit protein L15	0	Y	Y	K02876	large subunit ribosomal protein L15	ko03010	Ribosome	N/A
A192PP_03733	-	rpmD	180	50S ribosomal subunit protein L30	0	Y	Y	K02907	large subunit ribosomal protein L30	ko03010	Ribosome	N/A
A192PP_03734	-	rpsE	504	30S ribosomal subunit protein S5	0	Y	Y	K02988	small subunit ribosomal protein S5	ko03010	Ribosome	N/A
A192PP_03735	-	rplR	354	50S ribosomal subunit protein L18	0	Y	Y	K02881	large subunit ribosomal protein L18	ko03010	Ribosome	N/A
A192PP_03736	-	rplF	534	50S ribosomal subunit protein L6	0	Y	Y	K02933	large subunit ribosomal protein L6	ko03010	Ribosome	N/A
A192PP_03737	-	rpsH	393	30S ribosomal subunit protein S8	0	Y	Y	K02994	small subunit ribosomal protein S8	ko03010	Ribosome	N/A
A192PP_03738	-	rpsN	306	30S ribosomal subunit protein S14	0	Y	Y	K02954	small subunit ribosomal protein S14	ko03010	Ribosome	N/A
A192PP_03739	-	rplE	540	50S ribosomal subunit protein L5	0	Y	Y	K02931	large subunit ribosomal protein L5	ko03010	Ribosome	N/A
A192PP_03740	-	rplX	315	50S ribosomal subunit protein L24	0	Y	Y	K02895	large subunit ribosomal protein L24	ko03010	Ribosome	N/A
A192PP_03741	-	rplN	372	50S ribosomal subunit protein L14	0	Y	Y	K02874	large subunit ribosomal protein L14	ko03010	Ribosome	N/A
A192PP_03742	-	rpsQ	255	30S ribosomal subunit protein S17	0		Y	K02961	small subunit ribosomal protein S17	ko03010	Ribosome	N/A
A192PP_03743	-	rpmC	192	50S ribosomal subunit protein L29	0	Y	Y	K02904	large subunit ribosomal protein L29	ko03010	Ribosome	N/A
A192PP_03744	-	rplP	411	50S ribosomal subunit protein L16	0	Y	Y	K02878	large subunit ribosomal protein L16	ko03010	Ribosome	N/A
A192PP_03745	-	rpsC	702	30S ribosomal subunit protein S3	0	Y	Y	K02982	small subunit ribosomal protein S3	ko03010	Ribosome	N/A
A192PP_03746	-	rplV	333	50S ribosomal subunit protein L22	0	Y	Y	K02890	large subunit ribosomal protein L22	ko03010	Ribosome	N/A
A192PP_03747	-	rpsS	279	30S ribosomal subunit protein S19	0	Y	Y	K02965	small subunit ribosomal protein S19	ko03010	Ribosome	N/A
A192PP_03748	-	rplB	822	50S ribosomal subunit protein L2	0	Y	Y	K02886	large subunit ribosomal protein L2	ko03010	Ribosome	N/A
A192PP_03749	-	rplW	303	50S ribosomal subunit protein L23	0	Y	Y	K02892	large subunit ribosomal protein L23	ko03010	Ribosome	N/A
A192PP_03750	-	rplD	606	50S ribosomal subunit protein L4	0	Y	Y	K02926	large subunit ribosomal protein L4	ko03010	Ribosome	N/A
A192PP_03751	-	rplC	630	50S ribosomal subunit protein L3	0	Y	Y	K02906	large subunit ribosomal protein L3	ko03010	Ribosome	N/A
A192PP_03752	-	rpsJ	312	30S ribosomal subunit protein S10	0	Y	Y	K02946	small subunit ribosomal protein S10	ko03010	Ribosome	N/A
A192PP_03771	-	fusA	2115	Elongation Factor EF-G	2.93108e-07	Y	Y	K02355	elongation factor EF-G	N/A	N/A	EC:3.6.5.3
A192PP_03772	-	rpsG	471	30S ribosomal subunit protein S7, mutated stop codon	0	Y	Y	K02992	small subunit ribosomal protein S7	ko03010	Ribosome	N/A
A192PP_03773	-	rpsL	375	30S ribosomal subunit protein S12	0	Y	Y	K02950	small subunit ribosomal protein S12	ko03010	Ribosome	N/A
A192PP_03810	-	trpS	1005	Tryptophan--tRNA ligase	3.98816e-06	Y	Y	K01867	tryptophanyl-tRNA synthetase	ko00380;ko00970	Tryptophan metabolism;Aminoacyl-tRNA biosynthesis	EC:6.1.1.2
A192PP_03869	-	asd	1104	hypothetical protein	0	Y	Y	K00133	aspartate-semialdehyde dehydrogenase	ko00260;ko00270;ko00300	Glycine, serine and threonine metabolism;Cysteine and methionine metabolism;Lysine biosynthesis	EC:1.2.1.11
A192PP_03902	-	rpoH	855	Aspartate semialdehyde dehydrogenase	7.01118e-06	Y	Y	K03089	RNA polymerase sigma-32 factor	ko03020	RNA polymerase	N/A
A192PP_03905	-	ftsY	1497	RNA polymerase sigma-32 factor	9.87644e-07		Y	K03110	fused signal recognition particle receptor	ko03070	Bacterial secretion system	N/A
A192PP_03911	-	yhhP	246	Signal recognition particle (SRP) receptor, GTPase	0.000503451	Y		K04085	tRNA 2-thiouridine synthesizing protein A	ko04122	Sulfur relay system	EC:2.8.1.-
A192PP_04020	-	glyS	2070	Glycine--tRNA ligase, beta-subunit	0	Y	Y	K01879	glycyl-tRNA synthetase beta chain	ko00970	Aminoacyl-tRNA biosynthesis	EC:6.1.1.14
A192PP_04021	-	glyQ	912	Glycine--tRNA ligase, alpha-subunit	0	Y	Y	K01878	glycyl-tRNA synthetase alpha chain	ko00970	Aminoacyl-tRNA biosynthesis	EC:6.1.1.14
A192PP_04071	-	gpsA_2	834	sn-Glycerol-3-phosphate dehydrogenase [NAD(P)+]	7.64597e-06	Y		K00057	glycerol-3-phosphate dehydrogenase (NAD(P)+)	ko00564	Glycerophospholipid metabolism	EC:1.1.1.94
A192PP_04072	-	secB	468	Protein-export protein secB	5.65826e-05			K03071	preprotein translocase subunit SecB	ko03070	Bacterial secretion system	N/A
A192PP_04094	+	waaA, kdtA	1278	3-deoxy-D-manno-octulosonate(Kdo)-lipid A transferase	0	Y	Y	K02527	3-deoxy-D-manno-octulosonic-acid transferase	ko00540	Lipopolysaccharide biosynthesis	EC:2.-.-.-
A192PP_04095	+	coaD, kdtB	480	Phosphopantetheine adenylyltransferase	0	Y	Y	K00954	pantetheine-phosphate adenylyltransferase	ko00770	Pantothenate and CoA biosynthesis	EC:2.7.7.3
A192PP_04097	-	rpmG	168	50S ribosomal subunit protein L33	0			K02913	large subunit ribosomal protein L33	ko03010	Ribosome	N/A
A192PP_04098	-	rpmB	237	50S ribosomal subunit protein L28	0	Y	Y	K02902	large subunit ribosomal protein L28	ko03010	Ribosome	N/A
A192PP_04100	+	dfp	1266	Coenzyme A biosynthesis, bifunctional enzyme	0	Y	Y	K13038	phosphopantothenoylcysteine decarboxylase /phosphopantothenate--cysteine ligase	ko00770	Pantothenate and CoA biosynthesis	EC:4.1.1.36;6.3.2.5
A192PP_04101	+	dut	459	dUTP pyrophosphatase	0	Y	Y	K01520	dUTP pyrophosphatase	ko00240	Pyrimidine metabolism	EC:3.6.1.23
A192PP_04109	+	gmk	624	Guanylate kinase	0	Y	Y	K00942	guanylate kinase	ko00230	Purine metabolism	EC:2.7.4.8
A192PP_04180	-	gyrB_1		DNA gyrase, subunit B	0	Y	Y	K02470	DNA gyrase subunit B	N/A	N/A	EC:5.99.1.3
A192PP_04183	-	dnaN	1101	DNA replication and repair protein recF	2.89893e-06	Y	Y	K02338	DNA polymerase III subunit beta	ko00230;ko00240;ko03030;ko03430;ko03440	Purine metabolism;Pyrimidine metabolism;DNA replication;Mismatch repair;Homologous recombination	EC:2.7.7.7
A192PP_04184	-	dnaA	1404	DNA synthesis initiator and global transcription regulator	0	Y	Y	K02313	chromosomal replication initiator protein	ko04112	Cell cycle - Caulobacter	N/A
A192PP_04185	+	rpmH	141	50S ribosomal subunit protein L34	0	Y	Y	K02914	large subunit ribosomal protein L34	ko03010	Ribosome	N/A
A192PP_04186	+	rnpA	327	50S ribosomal subunit protein L34	0.000192759	Y	Y	K03536	ribonuclease P protein component	N/A	N/A	EC:3.1.26.5
A192PP_04187	+	yidC	1647	Membrane protein insertase	3.26353e-05	Y	Y	K03217	preprotein translocase subunit YidC	ko03070	Bacterial secretion system	N/A
A192PP_04210	-	glmS	1830	Glucosamine-6-phosphate synthase	0	Y	Y	K00820	glucosamine--fructose-6-phosphate aminotransferase (isomerizing)	ko00250;ko00520	Alanine, aspartate and glutamate metabolism;Amino sugar and nucleotide sugar metabolism	EC:2.6.1.16
A192PP_04211	-	glmU	1371	Bifunctional glucosamine-1-phosphate acetyltransferase and N-	1.34455e-06	Y	Y	K04042	bifunctional UDP-N-acetylglucosamine pyrophosphorylase /Glucosamine-1-phosphate N-acetyltransferase	ko00520	Amino sugar and nucleotide sugar metabolism	EC:2.7.7.23;2.3.1.157
A192PP_04254	+	rep	2022	rep helicase, a single-stranded DNA dependent	0.000174005			K03656	ATP-dependent DNA helicase Rep	N/A	N/A	EC:3.6.1.-
A192PP_04258	+	rho	1260	Transcription termination factor Rho	0	Y	Y	K03628	transcription termination factor Rho	ko03018	RNA degradation	N/A
A192PP_04267	+	wzxE	1251	Wzy protein involved in ECA polysaccharide chain elongation	0.000224213	Y		K03328	polysaccharide transporter, PST family	N/A	N/A	N/A
A192PP_04282	-	hemD	741	Uroporphyrinogen III synthase	0.00129021	Y	Y	K01719	uroporphyrinogen-III synthase	ko00860	Porphyrin and chlorophyll metabolism	EC:4.2.1.75
A192PP_04283	-	hemC	963	Porphobilinogen deaminase	0.00113518	Y	Y	K01749	hydroxymethylbilane synthase	ko00860	Porphyrin and chlorophyll metabolism	EC:2.5.1.61
A192PP_04289	+	dapF	825	diaminopimelate epimerase	7.94055e-06	Y		K01778	diaminopimelate epimerase	ko00300	Lysine biosynthesis	EC:5.1.1.7
A192PP_04338	+	ubiD, yigR	1641	Regulator of octaprenylphenol hydroxylation, ubiquinone synth	7.1538e-07	Y	Y	K03688	ubiquinone biosynthesis protein	ko00130	Ubiquinone and other terpenoid-quinone biosynthesis	N/A
A192PP_04351	+	hemG	546	Protoporphyrinogen oxidase	0	Y	Y	K00230	protoporphyrinogen oxidase	ko00860	Porphyrin and chlorophyll metabolism	EC:1.3.3.4
A192PP_04360	+	polA	2787	DNA polymerase I	0	Y		K02335	DNA polymerase I	ko00230;ko00240;ko03030;ko03430;ko03440	Purine metabolism;Pyrimidine metabolism;DNA replication;Mismatch repair;Homologous recombination	EC:2.7.7.7
A192PP_04368	-	glnG	1410	Nitrogen regulation protein NR(I)	0			K07712	two-component system, NtrC family, nitrogen regulation responseregulator GlnG	ko02020	Two-component system	N/A
A192PP_04370	-	glnA	1410	Glutamine synthetase	1.372e-05			K01915	glutamine synthetase	ko00250	Alanine, aspartate and glutamate metabolism	EC:6.3.1.2
A192PP_04423	+	gidA	198	glucose-inhibited division	0
A192PP_04458	-	tpiA	768	triosephosphate isomerase	0			K01803	triosephosphate isomerase (TIM)	ko00010;ko00051;ko00562;ko00710	Glycolysis / Gluconeogenesis	EC:5.3.1.1
A192PP_04474	-	priA	2199	Primosomal protein	0		Y	K04066	primosomal protein N' (replication factor Y) (superfamily IIhelicase)	ko03440	Homologous recombination	EC:3.6.1.-
A192PP_04516	+	murI	858	Glutamate racemase, D-glutamate synthesis	0	Y	Y	K01776	glutamate racemase	ko00471	D-Glutamine and D-glutamate metabolism	EC:5.1.1.3
A192PP_04559	+	ubiA	873	4-Hydroxybenzoate polyprenyltransferase	0.00156653	Y	Y	K03179	4-hydroxybenzoate octaprenyltransferase	ko00130	Ubiquinone and other terpenoid-quinone biosynthesis	EC:2.5.1.-
A192PP_04560	-	plsB	2424	Glycerol-3-phosphate acyltransferase	5.01154e-05	Y	Y	K00631	glycerol-3-phosphate O-acyltransferase	ko00564	Glycerophospholipid metabolism	EC:2.3.1.15
A192PP_04562	+	lexA	609	Global regulator (repressor) for SOS regulon	0	Y	Y	K01356	repressor LexA	N/A	N/A	EC:3.4.21.88
A192PP_04574	+	dnaB	1416	Replicative DNA helicase	0	Y	Y	K02314	replicative DNA helicase	ko03030	DNA replication	EC:3.6.1.-
A192PP_04598	+	ssb_1	537	Single-stranded DNA-binding protein	0.000375312	Y	Y	K03111	single-strand DNA-binding protein	ko03030;ko03430;ko03440	DNA replication;Mismatch repair;Homologous recombination	N/A
A192PP_04694	+	groS, mopB	294	Chaperonin Cpn10	0	Y	Y	K04078	chaperonin GroES	N/A	N/A	N/A
A192PP_04695	+	groL	1647	Chaperonin Cpn60	0	Y	Y	K04077	chaperonin GroEL	ko03018	RNA degradation	N/A
A192PP_04716	-	yjeQ, engC	1053	Hypothetical protein	3.38802e-06			K06949	ribosome biogenesis GTPase	N/A	N/A	EC:3.6.1.-
A192PP_04717	+	orn	546	3' to 5' oligoribonuclease	0	Y	Y	K13288	oligoribonuclease	N/A	N/A	EC:3.1.-.-
A192PP_04722	+	yjeE	462	Hypothetical protein	0		Y	K06925	queuosine biosynthesis protein QueC	N/A	N/A	N/A
A192PP_04754	+	rpsF	396	30S ribosomal protein S6	0			K02990	small subunit ribosomal protein S6	ko03010	Ribosome	N/A
A192PP_04755	+	priB	315	Primosomal protein	0			K02686	primosomal replication protein N	ko03440	Homologous recombination	N/A
A192PP_04756	+	rpsR	228	30S ribosomal subunit protein S18	0	Y		K02963	small subunit ribosomal protein S18	ko03010	Ribosome	N/A
A192PP_04784	-	ppa	531	Inorganic pyrophosphatase	0	Y	Y	K01507	inorganic pyrophosphatase	ko00190	Oxidative phosphorylation	EC:3.6.1.1
A192PP_04815	-	valS	2856	Valine--tRNA ligase	1.16552e-06	Y	Y	K01873	valyl-tRNA synthetase	ko00290;ko00970	Valine, leucine and isoleucine biosynthesis;Aminoacyl-tRNA biosynthesis	EC:6.1.1.9
A192PP_04816	-	holC	444	DNA polymerase III subunit chi	0			K02339	DNA polymerase III subunit chi	ko00230;ko00240;ko03030;ko03430;ko03440	Purine metabolism;Pyrimidine metabolism;DNA replication;Mismatch repair;Homologous recombination	EC:2.7.7.7
A192PP_04818	+	lptF, yjgP	1080	hypothetical protein	0	Y	Y	K07091	lipopolysaccharide export system permease protein	ko02010	ABC transporters	N/A
A192PP_04819	+	lptG, yjgQ	1083	hypothetical protein	0	Y	Y	K11720	lipopolysaccharide export system permease protein	ko02010	ABC transporters	N/A
A192PP_04922	+	repA	1056	plasmid gene	0.000150038			K06157	Gnt-II system L-idonate transporter	N/A	N/A	N/A
A192PP_04929	-		303	hypothetical protein	0.000249599			K13244	c-di-GMP-specific phosphodiesterase	N/A	N/A	EC:3.1.4.52
A192PP_04997	-		114	hypothetical protein	0
A192PP_05027	+		144	hypothetical protein	0
A192PP_05092	-		252	phage lysis protein?	0
A192PP_05097	-	dicA	408	hypthetical	0
A192PP_05251	+	dnaK, mchS3	435	molecular chaperone	7.27434e-05	Y
A192PP_05265	-		219	hypothetical protein	0
A192PP_05285	+		333	hypothetical protein	0
A192PP_05388	+		315	bacteriophage protein	0.00021883

## Sheet: Supp2
KEGG pathway	Whole	Whole%	Essential	Essential%	Dif%	%Genome
Ribosome	57	0.913169	51	10.828	9.91486	89.4737
Aminoacyl-tRNA biosynthesis	26	0.416533	20	4.24628	3.82975	76.9231
Homologous recombination	31	0.496636	17	3.60934	3.11271	54.8387
Pyrimidine metabolism	64	1.02531	19	4.03397	3.00866	29.6875
Purine metabolism	97	1.55399	20	4.24628	2.6923	20.6186
DNA replication	21	0.336431	13	2.76008	2.42365	61.9048
Fatty acid biosynthesis	16	0.256328	11	2.33546	2.07913	68.75
Protein export	18	0.288369	11	2.33546	2.04709	61.1111
Lipopolysaccharide biosynthesis	37	0.592759	12	2.54777	1.95501	32.4324
Peptidoglycan biosynthesis	24	0.384492	11	2.33546	1.95096	45.8333
Terpenoid backbone biosynthesis	14	0.224287	10	2.12314	1.89886	71.4286
Mismatch repair	29	0.464595	10	2.12314	1.65855	34.4828
Lysine biosynthesis	20	0.32041	8	1.69851	1.3781	40
Porphyrin and chlorophyll metabolism	35	0.560718	9	1.91083	1.35011	25.7143
Cell cycle - Caulobacter	38	0.608779	9	1.91083	1.30205	23.6842
RNA polymerase	14	0.224287	7	1.4862	1.26191	50
Tetracycline biosynthesis	4	0.064082	4	0.849257	0.785175	100
Bacterial secretion system	74	1.18552	9	1.91083	0.725311	12.1622
Riboflavin metabolism	11	0.176226	4	0.849257	0.673031	36.3636
Glycerophospholipid metabolism	44	0.704902	7	1.3	0.6	15.9091
D-Glutamine and D-glutamate metabolism	5	0.0801025	3	0.636943	0.55684	60
RNA degradation	20	0.32041	4	0.849257	0.528847	20
Pantothenate and CoA biosynthesis	22	0.352451	4	0.849257	0.496806	18.1818
Ubiquinone and other terpenoid-quinone biosynthesis	22	0.352451	4	0.849257	0.496806	18.1818
Folate biosynthesis	14	0.224287	3	0.636943	0.412656	21.4286
One carbon pool by folate	15	0.240308	3	0.636943	0.396635	20
Inositol phosphate metabolism	6	0.096123	2	0.424628	0.328505	33.3333
Nicotinate and nicotinamide metabolism	21	0.336431	3	0.636943	0.300512	14.2857
Streptomycin biosynthesis	21	0.336431	3	0.636943	0.300512	14.2857
Sulfur relay system	22	0.352451	3	0.636943	0.284492	13.6364
Nucleotide excision repair	9	0.144185	2	0.424628	0.280444	22.2222
Polyketide sugar unit biosynthesis	11	0.176226	2	0.424628	0.248403	18.1818
Propanoate metabolism	38	0.608779	4	0.849257	0.240478	10.5263
Carbon fixation in photosynthetic organisms	26	0.416533	3	0.636943	0.22041	11.5385
Glycerolipid metabolism	26	0.416533	3	0.636943	0.22041	11.5385
Thiamine metabolism	13	0.208267	2	0.424628	0.216362	15.3846
Drug metabolism - other enzymes	14	0.224287	2	0.424628	0.200341	14.2857
Tryptophan metabolism	14	0.224287	2	0.424628	0.200341	14.2857
Glycosphingolipid biosynthesis - lacto and neolacto series	1	0.0160205	1	0.212314	0.196294	100
Valine, leucine and isoleucine biosynthesis	28	0.448574	3	0.636943	0.188369	10.7143
Base excision repair	15	0.240308	2	0.424628	0.184321	13.3333
Lipoic acid metabolism	3	0.0480615	1	0.212314	0.164253	33.3333
Glycine, serine and threonine metabolism	43	0.688882	4	0.849257	0.160375	9.30233
Phosphatidylinositol signaling system	4	0.064082	1	0.212314	0.148232	25
Alzheimer's disease	5	0.0801025	1	0.212314	0.132212	20
RNA transport	7	0.112144	1	0.212314	0.100171	14.2857
Biosynthesis of unsaturated fatty acids	9	0.144185	1	0.212314	0.0681297	11.1111
Pyruvate metabolism	50	0.801025	4	0.849257	0.0482316	8
Peroxisome	11	0.176226	1	0.212314	0.0360887	9.09091
Acute myeloid leukemia	1	0.0160205	0	0	-0.0160205	0
Adherens junction	1	0.0160205	0	0	-0.0160205	0
Antigen processing and presentation	1	0.0160205	0	0	-0.0160205	0
Arachidonic acid metabolism	1	0.0160205	0	0	-0.0160205	0
ErbB signaling pathway	1	0.0160205	0	0	-0.0160205	0
Fc gamma R-mediated phagocytosis	1	0.0160205	0	0	-0.0160205	0
Flavone and flavonol biosynthesis	1	0.0160205	0	0	-0.0160205	0
Glioma	1	0.0160205	0	0	-0.0160205	0
Glycosaminoglycan biosynthesis - chondroitin sulfate	1	0.0160205	0	0	-0.0160205	0
Glycosylphosphatidylinositol(GPI)-anchor biosynthesis	1	0.0160205	0	0	-0.0160205	0
GnRH signaling pathway	1	0.0160205	0	0	-0.0160205	0
Malaria	1	0.0160205	0	0	-0.0160205	0
mTOR signaling pathway	1	0.0160205	0	0	-0.0160205	0
NOD-like receptor signaling pathway	1	0.0160205	0	0	-0.0160205	0
Pancreatic cancer	1	0.0160205	0	0	-0.0160205	0
Prion diseases	1	0.0160205	0	0	-0.0160205	0
Protein processing in endoplasmic reticulum	1	0.0160205	0	0	-0.0160205	0
Renal cell carcinoma	1	0.0160205	0	0	-0.0160205	0
Steroid biosynthesis	1	0.0160205	0	0	-0.0160205	0
Vasopressin-regulated water reabsorption	1	0.0160205	0	0	-0.0160205	0
Vibrio cholerae infection	1	0.0160205	0	0	-0.0160205	0
Zeatin biosynthesis	1	0.0160205	0	0	-0.0160205	0
Citrate cycle (TCA cycle)	41	0.656841	3	0.636943	-0.0198981	7.31707
Lysine degradation	28	0.448574	2	0.424628	-0.0239457	7.14286
Vitamin B6 metabolism	15	0.240308	1	0.212314	-0.0279934	6.66667
Amyotrophic lateral sclerosis (ALS)	2	0.032041	0	0	-0.032041	0
Bladder cancer	2	0.032041	0	0	-0.032041	0
Carbohydrate digestion and absorption	2	0.032041	0	0	-0.032041	0
Dioxin degradation	2	0.032041	0	0	-0.032041	0
Endocytosis	2	0.032041	0	0	-0.032041	0
Ether lipid metabolism	2	0.032041	0	0	-0.032041	0
Isoquinoline alkaloid biosynthesis	2	0.032041	0	0	-0.032041	0
Oocyte meiosis	2	0.032041	0	0	-0.032041	0
Parkinson's disease	2	0.032041	0	0	-0.032041	0
Phagosome	2	0.032041	0	0	-0.032041	0
Phenylpropanoid biosynthesis	2	0.032041	0	0	-0.032041	0
Primary immunodeficiency	2	0.032041	0	0	-0.032041	0
Prostate cancer	2	0.032041	0	0	-0.032041	0
Proximal tubule bicarbonate reclamation	2	0.032041	0	0	-0.032041	0
Staphylococcus aureus infection	2	0.032041	0	0	-0.032041	0
Synthesis and degradation of ketone bodies	2	0.032041	0	0	-0.032041	0
Systemic lupus erythematosus	2	0.032041	0	0	-0.032041	0
Thyroid cancer	2	0.032041	0	0	-0.032041	0
Xylene degradation	2	0.032041	0	0	-0.032041	0
Adipocytokine signaling pathway	3	0.0480615	0	0	-0.0480615	0
alpha-Linolenic acid metabolism	3	0.0480615	0	0	-0.0480615	0
Cell cycle	3	0.0480615	0	0	-0.0480615	0
Chagas disease	3	0.0480615	0	0	-0.0480615	0
Epithelial cell signaling in Helicobacter pylori infection	3	0.0480615	0	0	-0.0480615	0
Flavonoid biosynthesis	3	0.0480615	0	0	-0.0480615	0
Fluorobenzoate degradation	3	0.0480615	0	0	-0.0480615	0
Glycosaminoglycan degradation	3	0.0480615	0	0	-0.0480615	0
Glycosphingolipid biosynthesis - globo series	3	0.0480615	0	0	-0.0480615	0
MAPK signaling pathway - yeast	3	0.0480615	0	0	-0.0480615	0
Meiosis - yeast	3	0.0480615	0	0	-0.0480615	0
Phosphonate and phosphinate metabolism	3	0.0480615	0	0	-0.0480615	0
Tight junction	3	0.0480615	0	0	-0.0480615	0
Type II diabetes mellitus	3	0.0480615	0	0	-0.0480615	0
Viral myocarditis	3	0.0480615	0	0	-0.0480615	0
Vibrio cholerae pathogenic cycle	17	0.272349	1	0.212314	-0.0600344	5.88235
Atrazine degradation	4	0.064082	0	0	-0.064082	0
beta-Lactam resistance	4	0.064082	0	0	-0.064082	0
Biosynthesis of ansamycins	4	0.064082	0	0	-0.064082	0
Biosynthesis of vancomycin group antibiotics	4	0.064082	0	0	-0.064082	0
Caprolactam degradation	4	0.064082	0	0	-0.064082	0
Cell cycle - yeast	4	0.064082	0	0	-0.064082	0
Chlorocyclohexane and chlorobenzene degradation	4	0.064082	0	0	-0.064082	0
Complement and coagulation cascades	4	0.064082	0	0	-0.064082	0
Lysosome	4	0.064082	0	0	-0.064082	0
Novobiocin biosynthesis	4	0.064082	0	0	-0.064082	0
Other glycan degradation	4	0.064082	0	0	-0.064082	0
Other types of O-glycan biosynthesis	4	0.064082	0	0	-0.064082	0
Penicillin and cephalosporin biosynthesis	4	0.064082	0	0	-0.064082	0
PPAR signaling pathway	4	0.064082	0	0	-0.064082	0
Progesterone-mediated oocyte maturation	4	0.064082	0	0	-0.064082	0
Type I diabetes mellitus	4	0.064082	0	0	-0.064082	0
Ubiquitin mediated proteolysis	4	0.064082	0	0	-0.064082	0
Butirosin and neomycin biosynthesis	5	0.0801025	0	0	-0.0801025	0
D-Alanine metabolism	5	0.0801025	0	0	-0.0801025	0
Steroid hormone biosynthesis	5	0.0801025	0	0	-0.0801025	0
Styrene degradation	5	0.0801025	0	0	-0.0801025	0
Biosynthesis of 12-, 14- and 16-membered macrolides	6	0.096123	0	0	-0.096123	0
Huntington's disease	6	0.096123	0	0	-0.096123	0
Pathways in cancer	6	0.096123	0	0	-0.096123	0
Alanine, aspartate and glutamate metabolism	46	0.736943	3	0.636943	-0.100001	6.52174
Nitrotoluene degradation	7	0.112144	0	0	-0.112144	0
Phenylalanine metabolism	7	0.112144	0	0	-0.112144	0
Plant-pathogen interaction	7	0.112144	0	0	-0.112144	0
Sphingolipid metabolism	7	0.112144	0	0	-0.112144	0
Taurine and hypotaurine metabolism	7	0.112144	0	0	-0.112144	0
Selenoamino acid metabolism	21	0.336431	1	0.212314	-0.124116	4.7619
Bacterial invasion of epithelial cells	8	0.128164	0	0	-0.128164	0
Cyanoamino acid metabolism	8	0.128164	0	0	-0.128164	0
Ethylbenzene degradation	8	0.128164	0	0	-0.128164	0
Insulin signaling pathway	8	0.128164	0	0	-0.128164	0
Photosynthesis	8	0.128164	0	0	-0.128164	0
Cysteine and methionine metabolism	35	0.560718	2	0.424628	-0.136089	5.71429
Polycyclic aromatic hydrocarbon degradation	9	0.144185	0	0	-0.144185	0
Tropane, piperidine and pyridine alkaloid biosynthesis	9	0.144185	0	0	-0.144185	0
Amino sugar and nucleotide sugar metabolism	77	1.23358	5	1.06157	-0.172008	6.49351
C5-Branched dibasic acid metabolism	12	0.192246	0	0	-0.192246	0
Biotin metabolism	14	0.224287	0	0	-0.224287	0
Retinol metabolism	14	0.224287	0	0	-0.224287	0
Glutathione metabolism	28	0.448574	1	0.212314	-0.23626	3.57143
Reductive carboxylate cycle (CO2 fixation)	28	0.448574	1	0.212314	-0.23626	3.57143
Geraniol degradation	15	0.240308	0	0	-0.240308	0
Histidine metabolism	15	0.240308	0	0	-0.240308	0
Toluene degradation	16	0.256328	0	0	-0.256328	0
beta-Alanine metabolism	17	0.272349	0	0	-0.272349	0
Methane metabolism	57	0.913169	3	0.636943	-0.276226	5.26316
Limonene and pinene degradation	18	0.288369	0	0	-0.288369	0
Valine, leucine and isoleucine degradation	18	0.288369	0	0	-0.288369	0
Glycolysis / Gluconeogenesis	72	1.15348	4	0.849257	-0.30422	5.55556
Ascorbate and aldarate metabolism	19	0.30439	0	0	-0.30439	0
Oxidative phosphorylation	60	0.96123	3	0.636943	-0.324288	5
Drug metabolism - cytochrome P450	21	0.336431	0	0	-0.336431	0
Sulfur metabolism	21	0.336431	0	0	-0.336431	0
Metabolism of xenobiotics by cytochrome P450	22	0.352451	0	0	-0.352451	0
Nitrogen metabolism	62	0.993271	3	0.636943	-0.356329	4.83871
Aminobenzoate degradation	23	0.368472	0	0	-0.368472	0
Benzoate degradation	23	0.368472	0	0	-0.368472	0
Linoleic acid metabolism	23	0.368472	0	0	-0.368472	0
Pentose phosphate pathway	50	0.801025	2	0.424628	-0.376397	4
Biosynthesis of siderophore group nonribosomal peptides	27	0.432554	0	0	-0.432554	0
Phenylalanine, tyrosine and tryptophan biosynthesis	27	0.432554	0	0	-0.432554	0
Fatty acid metabolism	28	0.448574	0	0	-0.448574	0
Bisphenol degradation	32	0.512656	0	0	-0.512656	0
Arginine and proline metabolism	46	0.736943	1	0.212314	-0.524629	2.17391
Tyrosine metabolism	33	0.528677	0	0	-0.528677	0
Bacterial chemotaxis	36	0.576738	0	0	-0.576738	0
Naphthalene degradation	36	0.576738	0	0	-0.576738	0
Flagellar assembly	38	0.608779	0	0	-0.608779	0
Pentose and glucuronate interconversions	41	0.656841	0	0	-0.656841	0
Chloroalkane and chloroalkene degradation	43	0.688882	0	0	-0.688882	0
Starch and sucrose metabolism	50	0.801025	0	0	-0.801025	0
Galactose metabolism	57	0.913169	0	0	-0.913169	0
Glyoxylate and dicarboxylate metabolism	58	0.929189	0	0	-0.929189	0
Butanoate metabolism	67	1.07337	0	0	-1.07337	0
Phosphotransferase system (PTS)	68	1.08939	0	0	-1.08939	0
Fructose and mannose metabolism	113	1.81032	3	0.636943	-1.17337	2.65487
ABC transporters	211	3.38033	9	1.91083	-1.4695	4.2654
Two-component system	227	3.63665	6	1.27389	-2.36277	2.64317
(blank)	147	2.35501	2	0.424628	-1.93039	1.36054
N/A	2456	39.3464	81	17.1975	-22.1489	3.29805
Total	6242		471
