# Supplementary material for: Genome-Wide Identification by Transposon Insertion Sequencing of Escherichia coli K1 Genes Essential for In Vitro Growth, Gastrointestinal Colonizing Capacity, and Survival in Serum
Source: J Bacteriol. 2018 Mar 12;200(7):e00698-17. doi: 10.1128/JB.00698-17 (PMC5847654; doi:10.1128/JB.00698-17)
Supplement: Supplemental material [file JB.00698-17_zjb999094671s2.xlsx]

## Sheet: tab1
GeneID	Norm_in	Norm_MSI	log2FoldChange	pval	Gene	Function	PROKKA function
(i) Genes encoding surface structures
A192PP_01173	683.435	33.4809	-4.35139	5.15018e-18	ycdQ	predicted N-glycosyltransferase, Required for biofilm adhesin polysaccharide PGA synthesis	orf, hypothetical protein
A192PP_01622	39.6047	0	-99.9*	2.50764e-08	ompG	Outer membrane protein G precursor	Outer membrane protein G precursor
A192PP_03168	31.4806	2.9542	-3.41363	0.000109135		sensor-regulator, activates OmpR (regulator of OmpF porin)	sensor-regulator, activates OmpR by phophorylation
A192PP_03348	29.4496	2.9542	-3.31741	0.000223327	yggR	pilus retraction protein	Hypothetical protein yggR
A192PP_03352	124.907	8.86259	-3.81698	2.87208e-12	yggV	dITP/XTP pyrophosphatase	putative ribosomal protein
A192PP_03367	54.8373	8.86259	-2.62936	2.01714e-05	yrbH	D-arabinose 5-phosphate isomerase, biosynthesis of KDO sugar in LPS layer	Hypothetical protein yrbH
"	24.3721	0	-99.9*	1.59949e-05	"	"	"
"	26.4031	0	-99.9*	6.39644e-06	"	"	"
"	28.4341	0	-99.9*	2.60162e-06	"	"	"
"	46.7132	0	-99.9*	1.5259e-09	"	"	"
"	17.2636	0	-99.9*	0.000437038	"	"	"
A192PP_03368	29.4496	0	-99.9*	1.67057e-06		Capsule polysaccharide export inner-membrane protein	Capsule polysaccharide export inner-membrane protein
"	29.4496	0	-99.9*	1.67057e-06		"	"
A192PP_03369	18.2791	0	-99.9*	0.000270723	kpsD	Capsule synthesis	KpsD protein
"	140.14	0.984732	-7.15292	2.05172e-19	"	"	"
"	24.3721	1.96946	-3.62936	0.000465758	"	"	"
"	17.2636	0	-99.9*	0.000437038	"	"	"
A192PP_03371	32.4962	0.984732	-5.04439	4.2173e-06	kpsC	Capsule synthesis	polysialic acid capsule polysaccharide export protein KpsC
A192PP_03372	20.3101	0	-99.9*	0.000104353	kpsS	Capsule synthesis	KpsS protein
"	26.4031	1.96946	-3.74483	0.000212207	"	"	"
"	17.2636	0	-99.9*	0.000437038	"	"	"
"	17.2636	0	-99.9*	0.000437038	"	"	"
"	17.2636	0	-99.9*	0.000437038	"	"	"
A192PP_03373	86.3179	0	-99.9*	2.32051e-15	neuE	Capsule synthesis	polysialic acid biosynthesis protein
A192PP_03374	19.2946	0	-99.9*	0.000167922	neuC	Capsule synthesis	polysialic acid biosynthesis protein P7
"	19.2946	0	-99.9*	0.000167922	"	"	"
"	160.45	1.96946	-6.34817	7.81469e-20	"	"	"
"	49.7597	1.96946	-4.6591	4.12632e-08	"	"	"
"	64.9923	0.984732	-6.04439	3.03758e-11	"	"	"
"	64.9923	0	-99.9*	1.94146e-12	"	"	"
"	30.4651	0	-99.9*	1.07785e-06	"	"	"
"	22.3411	0	-99.9*	4.06004e-05	"	"	"
"	199.039	0	-99.9*	7.86851e-25	"	"	"
"	443.776	105.366	-2.07442	1.0705e-06	"	"	"
"	61.9458	2.9542	-4.39017	3.69652e-09	"	"	"
"	22.3411	0	-99.9*	4.06004e-05	"	"	"
"	26.4031	0	-99.9*	6.39644e-06	"	"	"
"	35.5427	0	-99.9*	1.29675e-07	"	"	"
"	77.1784	0	-99.9*	3.61238e-14	"	"	"
"	29.4496	0	-99.9*	1.67057e-06	"	"	"
"	24.3721	0	-99.9*	1.59949e-05	"	"	"
"	24.3721	1.96946	-3.62936	0.000465758	"	"	"
"	77.1784	0	-99.9*	3.61238e-14	"	"	"
"	64.9923	1.96946	-5.04439	2.49111e-10	"	"	"
"	95.4575	0	-99.9*	1.82556e-16	"	"	"
"	26.4031	0	-99.9*	6.39644e-06	"	"	"
"	22.3411	0	-99.9*	4.06004e-05	"	"	"
"	71.0853	0	-99.9*	2.52755e-13	"	"	"
"	35.5427	0	-99.9*	1.29675e-07	"	"	"
"	24.3721	0	-99.9*	1.59949e-05	"	"	"
"	288.403	57.1145	-2.33616	3.61365e-08	"	"	"
"	25.3876	0	-99.9*	1.00946e-05	"	"	"
"	23.3566	0	-99.9*	2.54393e-05	"	"	"
"	148.264	0.984732	-7.23422	4.69347e-20	"	"	"
"	154.357	25.603	-2.59188	1.52269e-08	"	"	"
"	46.7132	0	-99.9*	1.5259e-09	"	"	"
"	26.4031	0.984732	-4.74483	4.95776e-05	"	"	"
"	31.4806	0	-99.9*	6.98844e-07	"	"	"
"	31.4806	0	-99.9*	6.98844e-07	"	"	"
"	42.6512	0	-99.9*	7.45975e-09	"	"	"
"	29.4496	1.96946	-3.90238	6.62487e-05	"	"	"
"	30.4651	0	-99.9*	1.07785e-06	"	"	"
"	115.768	1.96946	-5.87728	3.34487e-16	"	"	"
"	44.6822	0	-99.9*	3.35906e-09	"	"	"
"	138.109	39.3893	-1.80993	3.2304e-05	"	"	"
"	22.3411	0	-99.9*	4.06004e-05	"	"	"
"	17.2636	0	-99.9*	0.000437038	"	"	"
"	42.6512	0.984732	-5.43671	8.49268e-08	"	"	"
"	25.3876	0	-99.9*	1.00946e-05	"	"	"
"	77.1784	0	-99.9*	3.61238e-14	"	"	"
"	17.2636	0	-99.9*	0.000437038	"	"	"
"	50.7752	0	-99.9*	3.2369e-10	"	"	"
"	26.4031	0	-99.9*	6.39644e-06	"	"	"
"	270.124	60.0686	-2.16894	2.47882e-07	"	"	"
"	96.473	0	-99.9*	1.39319e-16	"	"	"
"	24.3721	0	-99.9*	1.59949e-05	"	"	"
"	58.8993	0	-99.9*	1.63683e-11	"	"	"
"	81.2404	17.7252	-2.1964	1.56713e-05	"	"	"
"	27.4186	0	-99.9*	4.07031e-06	"	"	"
"	75.1474	0	-99.9*	6.83818e-14	"	"	"
"	19.2946	0	-99.9*	0.000167922	"	"	"
"	35.5427	0.984732	-5.17368	1.28823e-06	"	"	"
"	22.3411	0	-99.9*	4.06004e-05	"	"	"
"	77.1784	0.984732	-6.29232	6.38848e-13	"	"	"
"	21.3256	0	-99.9*	6.50006e-05	"	"	"
"	41.6357	0	-99.9*	1.11521e-08	"	"	"
"	92.4109	4.92366	-4.23026	1.55061e-11	"	"	"
"	49.7597	0	-99.9*	4.75274e-10	"	"	"
"	93.4264	7.87786	-3.56796	5.32871e-10	"	"	"
"	107.644	1.96946	-5.77231	2.04148e-15	"	"	"
"	26.4031	0	-99.9*	6.39644e-06	"	"	"
"	73.1163	0.984732	-6.21432	2.22738e-12	"	"	"
"	21.3256	0	-99.9*	6.50006e-05	"	"	"
"	72.1008	0.984732	-6.19414	3.06197e-12	"	"	"
A192PP_03375	19.2946	0	-99.9*	0.000167922	neuA	Capsule synthesis	acylneuraminate cytidylyltransferase
"	17.2636	0	-99.9*	0.000437038	"	"	"
"	18.2791	0	-99.9*	0.000270723	"	"	"
"	19.2946	0	-99.9*	0.000167922	"	"	"
"	17.2636	0	-99.9*	0.000437038	"	"	"
"	19.2946	0	-99.9*	0.000167922	"	"	"
"	17.2636	0	-99.9*	0.000437038	"	"	"
"	17.2636	0	-99.9*	0.000437038	"	"	"
"	17.2636	0	-99.9*	0.000437038	"	"	"
"	19.2946	0	-99.9*	0.000167922	"	"	"
"	33.5117	0	-99.9*	2.98275e-07	"	"	"
"	38.5892	0	-99.9*	3.77126e-08	"	"	"
"	26.4031	0	-99.9*	6.39644e-06	"	"	"
"	68.0388	0.984732	-6.11048	1.12003e-11	"	"	"
"	51.7907	0	-99.9*	2.20983e-10	"	"	"
"	125.923	28.5572	-2.14061	2.56825e-06	"	"	"
"	29.4496	1.96946	-3.90238	6.62487e-05	"	"	"
"	29.4496	0	-99.9*	1.67057e-06	"	"	"
"	64.9923	0	-99.9*	1.94146e-12	"	"	"
"	20.3101	0	-99.9*	0.000104353	"	"	"
"	26.4031	0	-99.9*	6.39644e-06	"	"	"
"	34.5272	0.984732	-5.13186	1.91e-06	"	"	"
"	17.2636	0	-99.9*	0.000437038	neuA	Capsule synthesis	"
A192PP_03376	17.2636	0	-99.9*	0.000437038	neuB	Capsule synthesis	sialic acid synthase NeuB
"	113.737	10.8321	-3.39232	1.84494e-10	"	"	"
"	46.7132	1.96946	-4.56796	1.20654e-07	"	"	"
"	44.6822	0	-99.9*	3.35906e-09	"	"	"
"	50.7752	0	-99.9*	3.2369e-10	"	"	"
"	18.2791	0	-99.9*	0.000270723	"	"	"
"	31.4806	0	-99.9*	6.98844e-07	"	"	"
"	87.3334	0	-99.9*	1.73222e-15	"	"	"
"	55.8528	0	-99.9*	4.91954e-11	"	"	"
"	17.2636	0	-99.9*	0.000437038	"	"	"
"	19.2946	0	-99.9*	0.000167922	"	"	"
"	125.923	19.6946	-2.67666	2.43606e-08	"	"	"
"	23.3566	0.984732	-4.56796	0.000177422	"	"	"
"	110.69	2.9542	-5.22762	8.04144e-15	"	"	"
"	32.4962	0	-99.9*	4.55392e-07	"	"	"
"	55.8528	0	-99.9*	4.91954e-11	"	"	"
"	20.3101	0	-99.9*	0.000104353	"	"	"
"	28.4341	0.984732	-4.85175	2.14948e-05	"	"	"
"	26.4031	0	-99.9*	6.39644e-06	"	"	"
"	25.3876	0	-99.9*	1.00946e-05	"	"	"
"	269.109	6.89312	-5.28689	2.38182e-21	"	"	"
"	20.3101	0	-99.9*	0.000104353	"	"	"
"	27.4186	0	-99.9*	4.07031e-06	"	"	"
"	37.5737	0	-99.9*	5.68217e-08	"	"	"
"	37.5737	0	-99.9*	5.68217e-08	"	"	"
"	22.3411	0	-99.9*	4.06004e-05	"	"	"
"	42.6512	1.96946	-4.43671	5.15803e-07	"	"	"
"	17.2636	0	-99.9*	0.000437038	"	"	"
"	26.4031	0.984732	-4.74483	4.95776e-05	"	"	"
"	43.6667	0	-99.9*	5.00039e-09	"	"	"
"	88.3489	1.96946	-5.48734	2.521e-13	"	"	"
"	36.5582	0.984732	-5.21432	8.69885e-07	"	"	"
"	39.6047	0.984732	-5.3298	2.69965e-07	"	"	"
"	25.3876	0	-99.9*	1.00946e-05	"	"	"
"	28.4341	0	-99.9*	2.60162e-06	"	"	"
"	33.5117	0	-99.9*	2.98275e-07	"	"	"
"	32.4962	0	-99.9*	4.55392e-07	"	"	"
"	73.1163	11.8168	-2.62936	2.05122e-06	"	"	"
"	68.0388	1.96946	-5.11048	9.4817e-11	"	"	"
"	51.7907	0	-99.9*	2.20983e-10	"	"	"
"	18.2791	0	-99.9*	0.000270723	"	"	"
"	21.3256	0	-99.9*	6.50006e-05	"	"	"
"	25.3876	0	-99.9*	1.00946e-05	"	"	"
"	51.7907	11.8168	-2.13186	0.00031398	"	"	"
"	35.5427	0	-99.9*	1.29675e-07	"	"	"
"	51.7907	0	-99.9*	2.20983e-10	"	"	"
"	39.6047	0	-99.9*	2.50764e-08	"	"	"
"	17.2636	0	-99.9*	0.000437038	"	"	"
"	29.4496	0	-99.9*	1.67057e-06	"	"	"
"	159.434	24.6183	-2.69516	4.68448e-09	"	"	"
"	99.5195	0	-99.9*	6.28178e-17	"	"	"
"	120.845	4.92366	-4.61728	3.04652e-14	"	"	"
"	20.3101	0	-99.9*	0.000104353	"	"	"
A192PP_03377	83.2714	1.96946	-5.40195	1.02104e-12	neuD	Capsule synthesis	sialic acid synthase NeuD
"	132.016	0.984732	-7.06676	9.73016e-19	"	"	"
"	44.6822	0	-99.9*	3.35906e-09	"	"	"
"	75.1474	0.984732	-6.25385	1.18717e-12	"	"	"
"	152.326	0.984732	-7.27321	2.31025e-20	"	"	"
"	61.9458	0.984732	-5.97513	8.41513e-11	"	"	"
"	46.7132	0	-99.9*	1.5259e-09	"	"	"
"	111.706	0	-99.9*	3.20204e-18	"	"	"
"	152.326	1.96946	-6.27321	3.00356e-19	"	"	"
"	578.838	172.328	-1.748	6.13992e-05	"	"	"
"	382.845	8.86259	-5.43289	2.65235e-23	"	"	"
"	138.109	1.96946	-6.13186	3.77002e-18	"	"	"
"	95.4575	3.93893	-4.59898	1.59942e-12	"	"	"
"	126.938	0.984732	-7.01018	2.69034e-18	"	"	"
"	277.233	2.9542	-6.55219	9.15005e-25	"	"	"
"	28.4341	0	-99.9*	2.60162e-06	"	"	"
"	36.5582	0.984732	-5.21432	8.69885e-07	"	"	"
"	49.7597	0.984732	-5.6591	6.08431e-09	"	"	"
"	137.093	0	-99.9*	1.49968e-20	"	"	"
"	56.8683	0.984732	-5.85175	4.81694e-10	"	"	"
"	97.4885	0	-99.9*	1.06577e-16	"	"	"
"	76.1629	0.984732	-6.27321	8.69828e-13	"	"	"
"	81.2404	0	-99.9*	1.03963e-14	"	"	"
"	186.853	0	-99.9*	4.09723e-24	"	"	"
"	34.5272	0	-99.9*	1.9638e-07	"	"	"
"	33.5117	1.96946	-4.08879	1.45613e-05	"	"	"
"	68.0388	0	-99.9*	6.92376e-13	"	"	"
"	37.5737	0	-99.9*	5.68217e-08	"	"	"
"	46.7132	0	-99.9*	1.5259e-09	"	"	"
"	77.1784	0.984732	-6.29232	6.38848e-13	"	"	"
"	38.5892	0	-99.9*	3.77126e-08	"	"	"
"	35.5427	0	-99.9*	1.29675e-07	"	"	"
"	77.1784	0	-99.9*	3.61238e-14	"	"	"
"	22.3411	0	-99.9*	4.06004e-05	"	"	"
"	53.8218	0	-99.9*	1.03752e-10	"	"	"
"	109.675	2.9542	-5.21432	1.00622e-14	"	"	"
"	40.6202	0	-99.9*	1.67063e-08	"	"	"
"	101.55	0.984732	-6.68825	7.87628e-16	"	"	"
"	53.8218	0	-99.9*	1.03752e-10	"	"	"
"	62.9613	0	-99.9*	3.91092e-12	"	"	"
"	19.2946	0	-99.9*	0.000167922	"	"	"
"	34.5272	0	-99.9*	1.9638e-07	"	"	"
"	46.7132	0	-99.9*	1.5259e-09	"	"	"
"	18.2791	0	-99.9*	0.000270723	"	"	"
"	88.3489	0	-99.9*	1.2963e-15	"	"	"
"	97.4885	0	-99.9*	1.06577e-16	"	"	"
"	27.4186	0	-99.9*	4.07031e-06	"	"	"
"	50.7752	0.984732	-5.68825	4.20803e-09	"	"	"
"	17.2636	0	-99.9*	0.000437038	"	"	"
A192PP_03379	29.4496	0	-99.9*	1.67057e-06	kpsM	Capsule synthesis	Polysialic acid transport protein
"	42.6512	1.96946	-4.43671	5.15803e-07	"	"	"
"	37.5737	0.984732	-5.25385	5.88136e-07	"	"	"
"	60.9303	0.984732	-5.95128	1.18742e-10	"	"	"
"	40.6202	0.984732	-5.36632	1.83311e-07	"	"	"
"	21.3256	0	-99.9*	6.50006e-05	"	"	"
"	20.3101	0	-99.9*	0.000104353	"	"	"
"	70.0698	7.87786	-3.15292	1.54617e-07	"	"	"
"	24.3721	0	-99.9*	1.59949e-05	"	"	"
A192PP_03577	26.4031	0.984732	-4.74483	4.95776e-05	yraM/lpoA	Lipoprotein activator of PBP from the outer membrane A	Hypothetical protein yraM
A192PP_03861	33.5117	0	-99.9*	2.98275e-07	ycbS	Hypothetical outer membrane usher protein ycbS	Hypothetical outer membrane usher protein ycbS precursor
A192PP_04023	45.6977	9.84732	-2.21432	0.000438543	yiaH	O-acetylation	orf, hypothetical protein
"	36.5582	0	-99.9*	8.57661e-08	"	"	"
A192PP_04064	46.7132	5.90839	-2.98299	1.63383e-05		adhesin	putative autotransport adhesin
A192PP_04201	104.597	0.984732	-6.73089	3.74169e-16	yieC, bglH	Porin	Putative outer membrane protein yieC precursor
A192PP_04833	129.985	0	-99.9*	6.1231e-20	pixD	PixD protein, pilus assembly	PixD protein
A192PP_04912	134.047	0.984732	-7.08879	6.54118e-19		Pilus secretin	putative type IV pilus outer membrane secretin lipoprotein
A192PP_04913	28.4341	0	-99.9*	2.60162e-06	pilM	putative PilM protein	putative PilM protein
A192PP_04921	40.6202	4.92366	-3.04439	4.17545e-05	rfaH	Transcription antitermination protein RfaH	Transcription antitermination protein RfaH
A192PP_04948	86.3179	0.984732	-6.45379	4.42376e-14	traX	Acetylation of F-pili subunits	TraX protein
A192PP_04953	40.6202	0.984732	-5.36632	1.83311e-07	traT	TraT complement resistance protein precursor	TraT complement resistance protein precursor
A192PP_04981	20.3101	0	-99.9*	0.000104353	traA	Pilus subunit	Pilin precursor
							"
(ii) Genes encoding secretory components
A192PP_03200	99.5195	26.5878	-1.90422	4.66929e-05		Type VI secretion system	Hypothetical protein
"	81.2404	18.7099	-2.11839	2.64343e-05		"	"
A192PP_03222	214.272	3.93893	-5.76549	3.41167e-21	vasL	type IV secretion system	Hypothetical protein
"	3332.89	88.6259	-5.2329	1.40253e-09	"	"	"
A192PP_03754	21.3256	0	-99.9*	6.50006e-05	yheD	putative general secretion pathway protein A	putative general secretion pathway protein A
A192PP_03756	150.295	0.984732	-7.25385	3.28525e-20	yheF	putative general secretion pathway protein D precusor	putative general secretion pathway protein D precursor
A192PP_04908	85.3024	14.771	-2.52982	1.18578e-06		type II secretion protein F	Integral membrane protein
A192PP_05167	140.14	1.96946	-6.15292	2.58915e-18		VirB10 secretion pathway	putative type IV secretory pathway VirB10 component
A192PP_05171	59.9148	0	-99.9*	1.13999e-11		Type IV secretion system protein VirB6	Type IV secretion system protein VirB6
A192PP_05173	1295.78	159.527	-3.02196	1.82845e-08		Type IV secretion system protein virB5	Type IV secretion system protein virB5 precursor
A192PP_05175	21.3256	0	-99.9*	6.50006e-05		Type IV secretion system protein virB3	Type IV secretion system protein virB3
(iii) Genes involved in intermediary metabolism
A192PP_00163	44.6822	0	-99.9*	3.35906e-09	caiT	putative carnitine transporter	putative carnitine transporter
A192PP_00164	416.357	3.93893	-6.72387	1.95456e-27	fixA	carnitine metabolism	FixA protein
A192PP_00255	40.6202	3.93893	-3.36632	1.48669e-05	gcd	Glucose dehydrogenase	Glucose dehydrogenase
A192PP_00375	476.272	10.8321	-5.45841	8.73509e-24	yafH	acyl coenzyme A dehydrogenase, fatty acid degradation	Acyl-coenzyme A dehydrogenase
A192PP_00413	68.0388	0	-99.9*	6.92376e-13		putative oxidoreductase	putative oxidoreductase
A192PP_00453	182.791	0.984732	-7.53625	1.94946e-22	yhaK	pirin-like protein	putative oxidoreductase
A192PP_00845	29.4496	0	-99.9*	1.67057e-06	ybgK	putative carboxylase	putative carboxylase
A192PP_00884	40.6202	140.817	1.79355	3.67712e-05	galM	galactose-1-epimerase (mutarotase)	galactose-1-epimerase (mutarotase)
A192PP_00954	159.434	52.1908	-1.61109	0.000129787		Putative pyruvate formate-lyase 3 activating enzyme	Putative pyruvate formate-lyase 3 activating enzyme
A192PP_01164	88.3489	10.8321	-3.02791	3.07443e-08	putA	bifunctional enzyme and transcriptional regulator	PutA protein
"	1059.17	27.5725	-5.26356	3.04994e-20	"	"	"
A192PP_01432	255.907	8.86259	-4.85175	1.2655e-19	dadX	alanine racemase	alanine racemase 2, catabolic
A192PP_01825	86.3179	5.90839	-3.86882	2.68447e-10	pdxY	pyridoxal kinase 2 / pyridoxine kinase	pyridoxal kinase 2 / pyridoxine kinase
A192PP_02414	58.8993	5.90839	-3.31741	4.41904e-07	lysP	lysine specific permease	lysine-specific permease
A192PP_02421	45.6977	8.86259	-2.36632	0.000231326	yeiM	nucleoside permease	putative transport system permease protein
A192PP_02524	92.4109	18.7099	-2.30426	3.44698e-06	menE	menaquinone biosynthesis	o-succinylbenzoate-CoA ligase
A192PP_02553	33.5117	1.96946	-4.08879	1.45613e-05	"	putative aminotransferase	putative aminotransferase
A192PP_02587	184.822	9.84732	-4.23026	9.48648e-16	"	putative peptidase	putative peptidase
A192PP_02764	64.9923	0.984732	-6.04439	3.03758e-11	tktB	transketolase	Transketolase 2
A192PP_02899	31.4806	0	-99.9*	6.98844e-07	ptaZ/yfiQ	fused predicted acyl-CoA synthetase	orf, hypothetical protein
A192PP_03188	44.6822	0.984732	-5.50383	3.96166e-08	fucR	L-fucose operon activator	L-fucose operon activator
A192PP_03420	363.551	0.984732	-8.52821	1.87871e-29	hybF	hydrogenase maturation	protein involved with the maturation of hydrogenases 1 and 2
A192PP_03444	90.3799	6.89312	-3.71277	3.42719e-10	yjjN	Hypothetical zinc-type alcohol dehydrogenase-like protein	Hypothetical zinc-type alcohol dehydrogenase-like protein yjjN
A192PP_03515	446.822	5.90839	-6.24079	2.21434e-26	ygjG	putrescine aminotransferase	putative ornithine aminotransferase
A192PP_03532	59.9148	9.84732	-2.60511	1.14368e-05	uxaA	altronate hydrolase	altronate hydrolase
A192PP_03550	314.806	72.8702	-2.11107	4.59261e-07		putative L-serine deaminase	putative L-serine deaminase
A192PP_03555	18.2791	0	-99.9*	0.000270723	tdcB	threonine dehydratase, catabolic	threonine dehydratase, catabolic
A192PP_03591	55.8528	10.8321	-2.36632	6.34333e-05	mtr	tryptothan-specific permease	tryptophan-specific transport protein
A192PP_03686	123.892	34.4656	-1.84585	3.31808e-05	rbsC	Ribose transport system permease protein rbsC	Ribose transport system permease protein rbsC
A192PP_03807	881.458	34.4656	-4.67666	1.45183e-18	yhfX	putative pyridoxal 5'-phosphate binding protein	Hypothetical protein yhfX
A192PP_03866	137.093	36.4351	-1.91176	1.36575e-05	glgC	Glucose-1-phosphate adenylyltransferase	Glucose-1-phosphate adenylyltransferase
A192PP_03925	156.388	3.93893	-5.31118	9.48032e-18	"	Phosphorylation enzyme	Putative phosphotransferase system enzyme subunit
A192PP_03983	82.2559	4.92366	-4.06232	2.01275e-10	yhjL	Cellulose synthase operon protein C	Cellulose synthase operon protein C
A192PP_04011	24.3721	0	-99.9*	1.59949e-05	bisC	Biotin sulfoxide reductase	Biotin sulfoxide reductase
A192PP_04043	88.3489	0	-99.9*	1.2963e-15	lyxK	Cryptic L-xylulose kinase	Cryptic L-xylulose kinase
A192PP_04065	104.597	10.8321	-3.27146	1.06752e-09	lldp	L-lactate permease	L-lactate permease
A192PP_04150	46.7132	1.96946	-4.56796	1.20654e-07	yicP	putative adenine deaminase (synthesis xanthine)	putative adenine deaminase (synthesis xanthine)
A192PP_04151	77.1784	18.7099	-2.04439	5.6562e-05	uhpT	hexose phosphate transport protein	hexose phosphate transport protein
A192PP_04152	24.3721	0	-99.9*	1.59949e-05	uhpC	regulator of uhpT	regulator of uhpT
A192PP_04163	456.977	7.87786	-5.85818	3.30224e-25	yidK	putative transport protein	putative cotransporter
A192PP_04164	152.326	2.9542	-5.68825	2.6789e-18	yidL	putative ARAC-type regulatory protein	putative ARAC-type regulatory protein
A192PP_04202	162.481	5.90839	-4.78136	1.02659e-16	bglB	beta-glucoside	cryptic phospho-beta-glucosidase B
"	70.0698	0.984732	-6.15292	5.82822e-12	"	"	"
A192PP_04245	29.4496	2.9542	-3.31741	0.000223327	yifB	putative 2-component regulator	putative 2-component regulator
A192PP_04292	63.9768	5.90839	-3.43671	1.03023e-07	yigB	flavin mononucleotide [FMN] phosphatase	putative phosphatase
A192PP_04321	119.83	33.4809	-1.83957	3.89967e-05		putative carbamate kinase	putative carbamate kinase
A192PP_04332	76.1629	14.771	-2.36632	7.74398e-06		phospho carbohydrate aldolase	phospho acidic carbohydrate aldolase
"	3052.61	95.519	-4.99811	9.47676e-10		"	"
A192PP_04407	55.8528	4.92366	-3.50383	3.62355e-07	sodA	Mn superoxide dismutase	Superoxide dismutase (Mn)
A192PP_04478	61.9458	9.84732	-2.6532	6.84287e-06	metB	methionine synthesis	Cystathionine gamma-synthase
A192PP_04505	189.899	46.2824	-2.0367	1.71273e-06	yjiZ	Permeases of the major facilitator superfamily	Hypothetical transport protein yjjL
A192PP_04583	17.2636	0	-99.9*	0.000437038		Succinyl-CoA synthetase alpha chain	Succinyl-CoA synthetase alpha chain
A192PP_04640	54.8373	9.84732	-2.47735	4.17651e-05	rpiR	Ribose-P isomerase	Protein rpiR
A192PP_04670	227.473	1.96946	-6.85175	1.04175e-23	melR	transcriptional regulator of melibiose operon	regulator of melibiose operon
A192PP_04740	72.1008	17.7252	-2.02422	9.16859e-05	yjfC	putative synthetase/amidase	putative synthetase/amidase
A192PP_04760	118.814	4.92366	-4.59283	4.57273e-14		Hexuronate transporter	Hexuronate transporter
A192PP_04761	37.5737	2.9542	-3.66888	1.29331e-05		oxidoreductase	putative oxidoreductase
A192PP_05028	32.4962	0	-99.9*	4.55392e-07	thiF	thiamine biosynthesis protein	short chain dehydrogenase
(iv) Stress response genes							"
A192PP_01123	114.752	18.7099	-2.61665	7.6048e-08	yccV	hemimethylated DNA binding protein	Hypothetical protein yccV
A192PP_02948	101.55	11.8168	-3.10329	4.77763e-09	clpB	heat shock protein	heat shock protein
A192PP_03826	53.8218	12.8015	-2.07187	0.000339316	yrfH	Heat shock protein	orf, hypothetical protein
A192PP_03934	115.768	0.984732	-6.87728	2.86864e-17	yhiM	Inner membrane protein, survival at low pH	Hypothetical protein yhiM
A192PP_03937	275.202	0.984732	-8.12654	7.22856e-27	yhiO	Stress protein	orf, hypothetical protein
A192PP_03948	150.295	47.2671	-1.66888	8.8449e-05	yhiF	#N/A	orf, hypothetical protein
A192PP_03964	379.799	6.89312	-5.78393	1.75663e-24	yhiV	putative transport system permease protein	putative transport system permease protein
"	1354.68	157.557	-3.10401	1.28449e-08	"	"	"
(v) Cytoplasmic membrane (CM)-located genes
A192PP_00258	57.8838	7.87786	-2.87728	3.95943e-06	yadG	ABC transporter ATP-binding protein	putative ATP-binding component of a transport system
A192PP_01791	39.6047	4.92366	-3.00787	5.76076e-05	yfnM	putative transport protein	putative transport protein
A192PP_01942	27.4186	0.984732	-4.79928	3.2592e-05	ydjE	inner membrane metabolite transport protein	Hypothetical metabolite transport protein ydjE
A192PP_03652	56.8683	0.984732	-5.85175	4.81694e-10	nanT	sialic acid transporter	sialic acid transporter
A192PP_03720	5540.59	144.756	-5.25835	9.53085e-06	mscL	large-conductance mechanosensitive channel	Large-conductance mechanosensitive channel
A192PP_03845	125.923	12.8015	-3.29815	1.33827e-10	malT	maltose system	positive regulator of mal regulon
A192PP_03887	417.372	2.9542	-7.14243	2.38441e-28	ugpA	glycerol-3-phosphate transporter protein	sn-glycerol 3-phosphate transport system, integral membrane protein
A192PP_04038	93.4264	7.87786	-3.56796	5.32871e-10	yiaL	binding protein-dependent secondary transporter, of L-xylulose	hypothetical protein
A192PP_04041	110.69	23.6336	-2.22762	2.28812e-06	yiaN	binding protein-dependent secondary transporter, of L-xylulose	transporter
A192PP_04042	54.8373	10.8321	-2.33985	8.15673e-05	yiaO	binding protein-dependent secondary transporter, of L-xylulose	Putative ABC transporter Periplasmic binding protein yiaO precursor
A192PP_04624	42.6512	8.86259	-2.26679	0.00052218	yddR	Inner membrane ABC transporter permease	Hypothetical ABC transporter permease protein yddR
A192PP_04630	555.481	65.977	-3.0737	1.33429e-11	yjcQ	multidrug efflux system component	Hypothetical transporter yjcQ
A192PP_04633	95.4575	13.7862	-2.79163	7.84566e-08	yjcS	"	orf, hypothetical protein
A192PP_04638	125.923	8.86259	-3.82867	2.38938e-12	yjcW	ATP-binding component of transporter	D-allose transport ATP-binding protein alsA
A192PP_04711	51.7907	1.96946	-4.71682	2.03554e-08	yjeM	Inner membrane transporter	Hypothetical transporter yjeM
A192PP_05135	75.1474	4.92366	-3.93192	1.35156e-09	pgtP	phosphoglycerate transporter	Transporter protein
(vi) Genes for iron acquisition
A192PP_00400	33.5117	0.984732	-5.08879	2.83489e-06		Hemoglobin protease	Haemoglobin protease
A192PP_00727	177.713	1.96946	-6.49561	5.54149e-21	fepA	outer membrane receptor for ferric enterobactin	Outer membrane receptor for ferrienterochelin and colicins
A192PP_02161	180.76	29.542	-2.61324	5.5791e-09	entE	Yersiniabactin biosynthesis	yersiniabactin biosynthetic protein
A192PP_03274	48.7442	9.84732	-2.30743	0.00020016		putative oxidoreductase, Fe-S subunit	putative oxidoreductase, Fe-S subunit
A192PP_03768	336.132	1.96946	-7.41508	1.33733e-27	yheA	Bacterioferritin-associated ferredoxin	Bacterioferritin-associated ferredoxin
A192PP_03835	124.907	0.984732	-6.98691	4.08147e-18	feoB	Ferrous iron transporter	Ferrous iron transport protein B
A192PP_04463	104.597	8.86259	-3.56097	1.4425e-10	fpr	ferredoxin-NADP reductase	ferredoxin-NADP reductase
(vii) Others and hypothetical genes
A192PP_00007	145.217	34.4656	-2.07498	2.61179e-06		restriction endonuclease	hypothetical protein
A192PP_00031	75.1474	17.7252	-2.08392	5.06371e-05		hypothetical protein	hypothetical protein
A192PP_00323	1435.92	31.5114	-5.50996	7.96141e-19	yaeQ	Hypothesised Protein	Hypothetical protein yaeQ
A192PP_00595	320.9	2.9542	-6.76321	3.60505e-26	ybaK	cys tRNA deacylase	orf, hypothetical protein
A192PP_00678	362.535	3.93893	-6.52417	2.40401e-26		Hypothesised Protein	hypothetical protein
A192PP_01028	76.1629	16.7404	-2.18575	2.45278e-05		subtype I-F CRISPR-associated endonuclease Cas1	hypothetical protein
A192PP_01094	21.3256	0	-99.9*	6.50006e-05	ycbE	putative ATP-binding component of a transport system	putative ATP-binding component of a transport system
A192PP_01527	28.4341	0	-99.9*	2.60162e-06		putative capsid protein of prophage	putative capsid protein of prophage
A192PP_01814	63.9768	15.7557	-2.02167	0.000174781		oriC-binding nucleoid-associated protein	oriC-binding nucleoid-associated protein
A192PP_01872	34.5272	4.92366	-2.80993	0.000288156		Hypothesised Protein	orf, hypothetical protein
A192PP_02014	70.0698	20.6794	-1.7606	0.000515662	yebG		orf, hypothetical protein
A192PP_02134	75.1474	18.7099	-2.00592	8.29964e-05		putative exonuclease from phage origin	putative exonuclease from phage origin
A192PP_02144	75.1474	0	-99.9*	6.83818e-14		exonuclease family protein	exonuclease family protein
A192PP_02148	128.969	46.2824	-1.47849	0.000571058	mtfA	interacts with the transcriptional repressor Mlc	orf, hypothetical protein
A192PP_02376	626.566	17.7252	-5.1436	3.37653e-22	yehM	Hypothesised Protein	Hypothetical protein yehM
A192PP_02377	210.209	52.1908	-2.00996	1.8338e-06	yehN		hypothetical protein
A192PP_02915	384.876	29.542	-3.70356	1.92425e-15	yjaH		Hypothetical protein yjaH
A192PP_02979	1942.66	42.3435	-5.51975	8.0116e-16		hypothetical phage protein	hypothetical phage protein
A192PP_02995	17.2636	0	-99.9*	0.000437038		bacteriophage V tail sheath protein	bacteriophage V tail sheath protein
A192PP_03010	1687.77	38.4045	-5.4577	4.88119e-17		Hypothesised Protein	hypothetical protein
A192PP_03065	85.3024	0	-99.9*	3.11639e-15	emrR	regulator of plasmid mcrB operon (microcin B17 synthesis)	regulator of plasmid mcrB operon (microcin B17 synthesis)
"	21.3256	0	-99.9*	6.50006e-05	"	"	"
A192PP_03146	86.3179	0	-99.9*	2.32051e-15	ygcN		orf, hypothetical protein
A192PP_03181	47.7287	0	-99.9*	1.03194e-09	exo	5'-3' exonuclease	5'-3' exonuclease
A192PP_03300	17.2636	0	-99.9*	0.000437038		glycine cleavage complex protein T aminomethyltransferase, tetrahydrofolate-dependent	glycine cleavage complex protein T, aminomethyltransferase, tetrahydrofolate-dependent
A192PP_03411	143.186	0	-99.9*	4.73495e-21			hypothetical protein
A192PP_03414	97.4885	11.8168	-3.04439	1.07047e-08	yghS	ATP-binding protein	Hypothetical ATP-binding protein yghS
A192PP_03466	99.5195	8.86259	-3.48918	4.14078e-10		putative iron compound permease protein of ABC transporter family protein	putative iron compound permease protein of ABC transporter family protein
A192PP_04228	1327.26	22.6488	-5.87288	4.87135e-21	yieN, ravA		putative 2-component regulator
A192PP_04256	24.3721	0	-99.9*	1.59949e-05	rhlB	putative ATP-dependent RNA helicase	putative ATP-dependent RNA helicase
A192PP_04375	53.8218	0	-99.9*	1.03752e-10	yihT		Hypothetical protein yihT
A192PP_04424	38.5892	424.419	3.45922	4.77044e-14	fic_2	induced in stationary phase, recognized by rpoS, affects cell devision	induced in stationary phase, recognized by rpoS, affects cell division
A192PP_04612	135.062	36.4351	-1.89022	1.72676e-05	nrfA	periplasmic cytochrome c(552): plays a role in nitrile reduction	periplasmic cytochrome c(552): plays a role in nitrite reduction
A192PP_04897	401.124	4.92366	-6.34817	2.40764e-26	mob		Putative mobilization protein
A192PP_04937	23.3566	0	-99.9*	2.54393e-05		putative IS91 transposase	putative IS91 transposase
A192PP_05104	254.892	95.519	-1.41602	0.000482721	Gam	Mu-like prophage host-nuclease inhibitor protein Gam	Mu-like prophage host-nuclease inhibitor protein Gam
A192PP_05151	297.543	1.96946	-7.23915	1.81854e-26		transcriptional regulator	hypothetical protein
A192PP_05160	1469.44	14.771	-6.63635	7.22464e-23	traI	relaxase	IncF plasmid conjugative transfer DNA-nicking and unwinding protein TraI
A192PP_05184	319.884	63.0228	-2.3436	3.24993e-08		putative resolvase	putative resolvase
A192PP_05187	477.287	4.92366	-6.59898	1.50624e-27		phage protein	hypothetical protein
A192PP_05196	1818.77	13.7862	-7.04359	9.92706e-22	trbL	P-type conjugative transfer protein TrbL	P-type conjugative transfer protein TrbL
A192PP_05227	33.5117	2.9542	-3.50383	5.35577e-05	tnpR	Transposon gamma-delta resolvase	resolvase
A192PP_05230	124.907	37.4198	-1.73898	7.7839e-05	eno	enolase	enolase
A192PP_05254	142.171	19.6946	-2.85175	2.22137e-09		glucosyltransferase mcmL, maturation of microcins M and H	putative glucosyltransferase
A192PP_05276	299.574	83.7022	-1.83957	8.43285e-06	mchF	putative microcin H47 secretion ATP-binding protein	putative microcin H47 secretion ATP-binding protein
A192PP_05325	21.3256	0	-99.9*	6.50006e-05		peptidase	hypothetical protein
