# Supplementary material for: Genome-Wide Identification by Transposon Insertion Sequencing of Escherichia coli K1 Genes Essential for In Vitro Growth, Gastrointestinal Colonizing Capacity, and Survival in Serum
Source: J Bacteriol. 2018 Mar 12;200(7):e00698-17. doi: 10.1128/JB.00698-17 (PMC5847654; doi:10.1128/JB.00698-17)
Supplement: Supplemental material [file JB.00698-17_zjb999094671s3.xlsx]

## Sheet: tab1
GeneID	log2FoldChange	pval	Gene	Function	PROKKA
i) LPS synthesis
A192PP_03367	-6.35687	0.0406872	yrbH	hypothetical protein	hypothetical protein
"	-12.7665	0.0241158	"	"	"
"	-12.72	0.0263068	"	"	"
"	-12.5706	0.0345142	"	"	"
A192PP_04086	-13.265	0.00893491	waaW	UDP-galactose:(galactosyl) LPS alpha1,2-galactosyltransferase	UDP-galactose:(galactosyl) LPS alpha1,2-galactosyltransferase
"	-13.1986	0.0103623	"	"	"
"	-13.0372	0.0143989	"	"	"
"	-12.3742	0.0484009	"	"	"
A192PP_04260	-12.9592	0.0167014	wzzE	polysaccharide chain length modulation protein	putative transport protein
"	-12.6221	0.0314672	"	"	"
"	-12.4897	0.0398033	"	"	"
A192PP_04343	-13.1986	0.0103623	rfaH	transcriptional activator affecting biosynthesis of LPS, pilus and hemolysin	transcriptional activator affecting biosynthesis of lipopolysaccharide core, F pilin, and haemolysin
"	-12.8553	0.0203582	"	"	"
"	-12.8116	0.0221417	"	"	"
ii) Capsule synthesis
A192PP_00008	-13.8978	0.00193739	yjhS/nanS	O acetylation of sialic acid	YjhS protein
"	-12.9592	0.0167014	"	"	"
"	-12.5966	0.0329472	"	"	"
A192PP_03374	-3.35203	0.0483949	neuC	K1 capsule synthesis	polysialic acid biosynthesis protein P7
"	-8.43544	0.000488036	"	"	"
"	-14.6221	0.000354066	"	"	"
"	-14.5035	0.00046623	"	"	"
"	-14.1556	0.00104772	"	"	"
"	-13.8873	0.0019873	"	"	"
"	-13.8661	0.00209253	"	"	"
"	-13.8227	0.00232678	"	"	"
"	-6.24498	0.0114457	"	"	"
"	-13.5706	0.00432006	"	"	"
"	-13.5706	0.00432006	"	"	"
"	-13.5574	0.00445981	"	"	"
"	-13.5574	0.00445981	"	"	"
"	-13.5307	0.00475563	"	"	"
"	-13.4897	0.00524668	"	"	"
"	-13.4757	0.00542534	"	"	"
"	-13.4475	0.00580721	"	"	"
"	-13.3284	0.00771377	"	"	"
"	-5.81434	0.0277373	"	"	"
"	-13.3128	0.00800074	"	"	"
"	-13.2487	0.00927177	"	"	"
"	-13.1643	0.0111576	"	"	"
"	-6.4607	0.034117	"	"	"
"	-12.9185	0.0180371	"	"	"
"	-12.9185	0.0180371	"	"	"
"	-12.8553	0.0203582	"	"	"
"	-12.7892	0.0231034	"	"	"
"	-12.72	0.0263068	"	"	"
"	-12.6961	0.027493	"	"	"
"	-12.6719	0.0287453	"	"	"
"	-12.6719	0.0287453	"	"	"
"	-12.4617	0.0417785	"	"	"
"	-12.4331	0.0438672	"	"	"
"	-12.4331	0.0438672	"	"	"
A192PP_03377	-4.88631	0.00627411	neuD	K1 capsule synthesis	sialic acid synthase NeuD
"	-4.42405	0.0120471	"	"	"
"	-15.4076	6.09711e-05	"	"	"
"	-4.34606	0.0199877	"	"	"
"	-14.5508	0.000417791	"	"	"
"	-8.04567	0.00114974	"	"	"
"	-14.404	0.000587284	"	"	"
"	-14.3892	0.000607798	"	"	"
"	-14.3438	0.000675243	"	"	"
"	-14.2811	0.000781305	"	"	"
"	-14.2811	0.000781305	"	"	"
"	-14.1021	0.00118821	"	"	"
"	-14.0746	0.00126801	"	"	"
"	-13.9592	0.0016707	"	"	"
"	-13.9082	0.00188918	"	"	"
"	-13.8978	0.00193739	"	"	"
"	-5.37824	0.0172473	"	"	"
"	-13.755	0.0027481	"	"	"
"	-13.6719	0.00337309	"	"	"
"	-13.6347	0.00369523	"	"	"
"	-13.5706	0.00432006	"	"	"
"	-13.5574	0.00445981	"	"	"
"	-13.5441	0.00460493	"	"	"
"	-13.5307	0.00475563	"	"	"
"	-13.3742	0.00692137	"	"	"
"	-13.265	0.00893491	"	"	"
"	-13.2487	0.00927177	"	"	"
"	-13.1291	0.0120059	"	"	"
"	-13.056	0.0138838	"	"	"
"	-13.056	0.0138838	"	"	"
"	-12.9592	0.0167014	"	"	"
"	-12.9185	0.0180371	"	"	"
"	-12.8336	0.0212276	"	"	"
"	-12.8336	0.0212276	"	"	"
"	-12.7665	0.0241158	"	"	"
"	-12.6472	0.0300684	"	"	"
"	-12.5706	0.0345142	"	"	"
"	-12.5441	0.0361756	"	"	"
"	-12.4897	0.0398033	"	"	"
"	-12.4331	0.0438672	"	"	"
"	-12.404	0.0460733	"	"	"
"	-12.404	0.0460733	"	"	"
A192PP_03379	-14.8873	0.000191897	kpsM	K1 capsule synthesis	Polysialic acid transport protein
"	-13.4331	0.00601109	"	"	"
"	-6.81434	0.0174974	"	"	"
"	-13.2155	0.00998525	"	"	"
"	-13.1816	0.010753	"	"	"
"	-5.5196	0.0470414	"	"	"
"	-12.72	0.0263068	"	"	"
"	-12.6472	0.0300684	"	"	"
"	-12.5441	0.0361756	"	"	"
iii) Pilus synthesis
A192PP_03754	-13.0181	0.0149359	gspA/yheD	putative general secretion pathway protein A	putative general secretion pathway protein A
"	-6.3993	0.037853	"	"	"
"	-6.29078	0.0455408	"	"	"
A192PP_03758	-13.404	0.00644656	gspF/hofF	putative general secretion pathway protein F	putative general secretion pathway protein F
"	-13.3128	0.00800074	"	"	"
"	-13.1986	0.0103623	"	"	"
"	-6.6831	0.0228853	"	"	"
"	6.49058	0.0237268	"	"	"
A192PP_03766	-4.0408	0.0463277	gspO/hofD	type II pre-pseudopilin peptidase cleaves pre-pseudopilins into mature pseudopilins	type 4 prepilin-like proteins leader peptide processing enzyme
"	-13.6961	0.00317761	"	"	"
"	-12.9987	0.0154969	"	"	"
"	-12.939	0.0173511	"	"	"
A192PP_04949	-5.73372	0.00868512	traI	IncF plasmid conjugative transfer DNA-nicking	IncF plasmid conjugative transfer DNA-nicking and unwinding protein TraI
"	-13.4757	0.00542534	"	"	"
"	-12.3742	0.0484009	"	"	"
A192PP_04970	-12.7434	0.0251824	traC	F pilus assembly protein	F pilus assembly type-IV secretion system for plasmid transfer
"	-12.3742	0.0484009	"	"	"
"	6.39572	0.0285138	"	"	"
A192PP_05158	-3.71704	0.0292849	traK	pili structure OM	hypothetical protein
"	-3.56286	0.0354493	"	"	"
"	-14.5307	0.000437711	"	"	"
"	-14.3817	0.000618406	"	"	"
A192PP_05161	-3.95477	0.0225763	fipA	pili production	hypothetical protein
"	-14.9339	0.000172532	"	"	"
"	-13.2487	0.00927177	"	"	"
A192PP_05166	-16.569	8.48392e-06	traG	pili assembly & production	putative type IV secretory pathway VirB11 component
"	-5.17179	0.00528638	"	"	"
"	-15.3128	7.45417e-05	"	"	"
"	-14.7779	0.00024673	"	"	"
"	-3.76556	0.0479252	"	"	"
A192PP_05167	-5.36212	0.00413502	traF	pili assembly & production	putative type IV secretory pathway VirB10 component
"	-3.83827	0.0244702	"	"	"
"	-4.75283	0.00794347	"	"	"
"	-5.15207	0.0054612	"	"	"
"	-15.3323	7.15037e-05	"	"	"
"	-4.59133	0.012692	"	"	"
"	-14.4259	0.000558175	"	"	"
"	4.87245	0.0190039	"	"	"
A192PP_05168	-4.48409	0.0107966	traO	"	putative type IV secretory pathway VirB9 component
"	-3.56745	0.037358	"	"	"
A192PP_05169	-4.25481	0.0146439	traE	pili site assembly IM	putative type IV secretory pathway VirB8 component
"	-4.22195	0.0148264	"	"	"
"	-3.46404	0.0417085	"	"	"
"	-6.15868	0.00270012	"	"	"
"	3.78532	0.0447204	"	"	"
A192PP_05171	-5.16712	0.00448555	traD	pili assembly Cytoplasm	type IV secretion system protein VirB6
"	-8.828	7.17488e-05	"	"	"
"	-7.56224	0.00027121	"	"	"
"	-3.4054	0.0421453	"	"	"
"	-3.99894	0.0203185	"	"	"
"	-4.84717	0.00831521	"	"	"
"	-3.91805	0.0269736	"	"	"
"	-8.57618	0.000359995	"	"	"
"	-5.46737	0.00793903	"	"	"
"	-13.1986	0.0103623	"	"	"
"	-12.9791	0.0160844	"	"	"
"	-12.8116	0.0221417	"	"	"
"	-12.5172	0.0379371	"	"	"
"	-12.3742	0.0484009	"	"	"
"	4.31408	0.0494138	"	"	"
"	5.5672	0.00941126	"	"	"
A192PP_05172	-14.3742	0.000629258	Eep	entry exclusion	hypothetical protein
"	4.16865	0.0295612	"	"	"
"	4.05069	0.0385858	"	"	"
A192PP_05173	-3.92583	0.0228731	virB5	pili assembly IM	type IV secretion system protein virB5 precursor
"	-16.1794	1.45749e-05	"	"	"
"	-3.37238	0.0449755	"	"	"
"	-8.82605	0.00021264	"	"	"
"	-4.37824	0.0212682	"	"	"
"	-5.57618	0.00646157	"	"	"
"	-14.6472	0.000334035	"	"	"
"	-7.16114	0.00818712	"	"	"
A192PP_05175	-5.97528	0.00157241	traA	pili structure OM	type IV secretion system protein virB3
"	-15.7434	3.11208e-05	"	"	"
"	-15.5837	4.25048e-05	"	"	"
"	-13.9288	0.00179752	"	"	"
"	-12.7665	0.0241158	"	"	"
"	-12.6719	0.0287453	"	"	"
"	-12.5966	0.0329472	"	"	"
"	3.78451	0.0353213	"	"	"
A192PP_05178	-3.31052	0.0480115	traL	pili site assembly IM	putative type IV secretory pathway VirB1 component
"	-16.6237	7.9551e-06	"	"	"
"	-7.78263	0.000249501	"	"	"
"	-15.6719	3.57122e-05	"	"	"
"	-4.53285	0.017552	"	"	"
"	4.20399	0.0180908	"	"	"
"	4.6131	0.011415	"	"	"
A192PP_05196	-18.1241	6.06189e-06	trbL	P-type conjugative transfer protein TrbL	P-type conjugative transfer protein TrbL
"	-13.8978	0.00193739	"	"	"
"	-12.9987	0.0154969	"	"	"
"	-12.5441	0.0361756	"	"	"
iv) Outer membrane
A192PP_02364	-12.8116	0.0221417	yehB	hypothetical outer membrane usher protein	hypothetical outer membrane usher protein yehB precursor
"	-12.5441	0.0361756	"	"	"
"	4.66342	0.0273046	"	"	"
A192PP_03484	-13.056	0.0138838	yqiG	hypothetical outer membrane usher protein yqiG	hypothetical outer membrane usher protein yqiG precursor
"	-12.6961	0.027493	"	"	"
"	-12.6961	0.027493	"	"	"
A192PP_04201	-14.0084	0.00148449	yieC	putative outer membrane protein yieC precursor	putative outer membrane protein yieC precursor
"	-6.45065	0.0074011	"	"	"
"	-12.5706	0.0345142	"	"	"
A192PP_04064	-5.6831	0.0159017	"	putative autotransport adhesin	putative autotransport adhesin
"	-12.8116	0.0221417	"	"	"
A192PP_04491	-6.18317	0.00257448	ptsA	phosphoenolpyruvate-protein phosphotransferase	phosphoenolpyruvate-protein phosphotransferase ptsA
"	-12.8553	0.0203582	"	"	"
"	-12.8336	0.0212276	"	"	"
"	-12.6472	0.0300684	"	"	"
"	5.06677	0.0237654	"	"	"
A192PP_05046	-13.093	0.0129114	mchF	putative microcin H47 secretion ATP-binding	putative microcin H47 secretion ATP-binding protein
"	-6.3993	0.037853	"	"	"
"	-12.4617	0.0417785	"	"	"
A192PP_05026	-13.3438	0.00743846	"	outer membrane protease	outer membrane protease
"	-12.6221	0.0314672	"	"	"
"	-12.4331	0.0438672	"	"	"
v) Periplasmic proteins
A192PP_03885	-3.86425	0.0351006	ugpC	ATP-binding component of sn-glycerol 3-phosphate transport system	ATP-binding component of sn-glycerol 3-phosphate transport system
"	-4.3264	0.0322499	"	"	"
"	6.42347	0.0270529	"	"	"
A192PP_04076	-13.7318	0.00291042	yibP/envC	putative membrane protein	putative membrane protein
"	-13.4186	0.00622409	"	"	"
"	5.96189	0.00442933	"	"	"
A192PP_04481	-13.5035	0.00507575	yjjG	5'-nucleotidase	hypothetical protein
"	-4.64128	0.0469598	"	"	"
"	-12.5172	0.0379371	"	"	"
vi) Cytoplasmic membrane
A192PP_01015	-5.87574	0.0245503	ybjZ/macB	putative ATP-binding component of a transport system	putative ATP-binding component of a transport system
"	-5.64833	0.0379023	"	"	"
A192PP_03124	-13.3892	0.00667886	ygbN	inner membrane protein	hypothetical permease ygbN
"	5.03115	0.0410573	"	"	"
"	6.23278	0.0379351	"	"	"
A192PP_03701	-12.72	0.0263068	acrF	acriflavine resistance protein F	acriflavine resistance protein F
"	-12.6961	0.027493	"	"	"
"	-12.6472	0.0300684	"	"	"
"	-12.5441	0.0361756	"	"	"
A192PP_03782	-3.95374	0.0397671	kefB	glutathione-regulated potassium-efflux system	glutathione-regulated potassium-efflux system protein kefB
"	-13.9491	0.00171162	"	"	"
"	-4.51317	0.0447664	"	"	"
A192PP_04498	-5.39232	0.0282397	yijP	inner membrane protein	protein yijP
"	-5.19767	0.0407303	"	"	"
"	-12.8336	0.0212276	"	"	"
vii) Iron acquisition
A192PP_00399	-13.7318	0.00291042	hbp	hemoglobin-binding protease hbp autotransporter	hemoglobin-binding protease hbp autotransporter precursor
"	-13.6961	0.00317761	"	"	"
"	-13.3742	0.00692137	"	"	"
"	-13.3591	0.00717445	"	"	"
"	-13.0746	0.0133885	"	"	"
"	-12.72	0.0263068	"	"	"
A192PP_01213	-13.3591	0.00717445	iroN	siderophore receptor IroN	siderophore receptor IroN
"	-12.5706	0.0345142	"	"	"
"	-12.4897	0.0398033	"	"	"
A192PP_03274	-14.056	0.00132525	"	putative oxidoreductase, Fe-S subunit	putative oxidoreductase, Fe-S subunit
"	-12.5172	0.0379371	"	"	"
"	4.24172	0.0457671	"	"	"
A192PP_03835	-7.75838	0.00215838	feoB	ferrous iron transport protein B	ferrous iron transport protein B
"	-13.2322	0.0096218	"	"	"
A192PP_04366	-3.86821	0.043019	hemN	O2-independent coproporphyrinogen III oxidase	O2-independent coproporphyrinogen III oxidase
"	-12.6961	0.027493	"	"	"
"	-12.404	0.0460733	"	"	"
A192PP_05212	-7.57618	0.00322208	"	haemoglobin protease	haemoglobin protease
"	-5.25656	0.0218071	"	"	"
"	-12.8553	0.0203582	"	"	"
A192PP_05284	-12.6221	0.0314672	"	putative hemagglutinin-related protein	putative hemagglutinin-related protein
"	6.15216	0.0432538	"	"	"
"	6.30913	0.0333445	"	"	"
viii) Metabolism
A192PP_00153	-13.3892	0.00667886	carA	carbamoyl-phosphate synthase small chain	carbamoyl-phosphate synthase small chain
"	-12.8978	0.0187638	"	"	"
"	-12.8336	0.0212276	"	"	"
A192PP_00154	-4.474	0.0478985	carB	carbamoyl-phosphate synthase large subunit	carbamoyl-phosphate synthase large subunit
"	-12.5172	0.0379371	"	"	"
"	-12.4331	0.0438672	"	"	"
A192PP_00255	-12.9987	0.0154969	gcd	glucose dehydrogenase	glucose dehydrogenase
"	-12.6221	0.0314672	"	"	"
"	6.45069	0.0256672	"	"	"
A192PP_01212	#NAME?	0.0096218	"	3-deoxy-7-phosphoheptulonate synthase	phospho-2-dehydro-3-deoxyheptonate aldolase, Trp-sensitive
"	-6.44053	0.0353027	"	"	"
"	-12.4331	0.0438672	"	"	"
A192PP_03647	-13.3128	0.00800074	gltB	glutamate synthase [NADPH] large chain precusor	glutamate synthase [NADPH] large chain precursor
"	-13.1468	0.0115751	"	"	"
"	-12.9592	0.0167014	"	"	"
A192PP_03797	-13.9491	0.00171162	nirB	nitrite reductase (NAD(P)H) subunit	nitrite reductase (NAD(P)H) subunit
"	-4.77191	0.0283008	"	"	"
"	-12.72	0.0263068	"	"	"
"	4.68076	0.0188786	"	"	"
A192PP_03864	-13.093	0.0129114	glgP	glycogen phosphorylase	glycogen phosphorylase
"	-12.72	0.0263068	"	"	"
"	-12.6961	0.027493	"	"	"
"	-12.5441	0.0361756	"	"	"
A192PP_03866	-13.1986	0.0103623	glgC	glucose-1-phosphate adenylyltransferase	glucose-1-phosphate adenylyltransferase
"	-6.64833	0.0244742	"	"	"
"	5.4993	0.0170439	"	"	"
A192PP_03867	-13.0181	0.0149359	glgX	part of glycogen operon, a glycosyl hydrolase, debranching enzyme	part of glycogen operon, a glycosyl hydrolase, debranching enzyme
"	-12.939	0.0173511	"	"	"
"	-12.8336	0.0212276	"	"	"
A192PP_04156	-5.36117	0.0125235	ilvB	acetolactate synthase I,valine-sensitive	acetolactate synthase I,valine-sensitive, large subunit
"	-12.5706	0.0345142	"	"	"
A192PP_04250	-4.72077	0.0185728	ilvA	threonine deaminase (dehydratase)	threonine deaminase (dehydratase)
"	-5.07738	0.0212524	"	"	"
"	-12.7892	0.0231034	"	"	"
A192PP_04510	-7.52918	0.00357563	"	putative citrate permease	putative citrate permease
"	-13.2155	0.00998525	"	"	"
"	-12.939	0.0173511	"	"	"
"	-12.6961	0.027493	"	"	"
"	-12.6472	0.0300684	"	"	"
A192PP_04536	-5.13208	0.0147687	"	putative sorbose PTS component	putative sorbose PTS component
"	-4.85556	0.0243568	"	"	"
"	-13.3438	0.00743846	"	"	"
A192PP_04633	-13.1816	0.010753	yjcS	alkylsulfatase	orf, hypothetical protein
"	-6.4806	0.0329834	"	"	"
"	5.55052	0.0154468	"	"	"
ix) Plasmid replication
A192PP_05155	-3.65299	0.0323502	stbC	"	hypothetical protein
"	-7.74474	0.000266488	"	"	"
"	-15.1986	9.54576e-05	"	"	"
"	-8.6831	0.000286671	"	"	"
"	-4.474	0.0209433	"	"	"
"	-14.0466	0.00135519	"	"	"
"	-13.0746	0.0133885	"	"	"
A192PP_05156	-3.93921	0.0212177	stbB	plasmid stability protein	hypothetical protein
"	-9.61721	4.89344e-05	"	"	"
"	-3.58846	0.0365973	"	"	"
"	-3.63063	0.0387141	"	"	"
"	-4.17728	0.0230081	"	"	"
"	-4.12367	0.0287446	"	"	"
"	-13.3284	0.00771377	"	"	"
A192PP_05165	-3.56255	0.044814	pld	plasmid conjugative transfer endonuclease	phospholipase D precursor
"	-3.80323	0.0268279	"	"	"
"	-6.0681	0.00140371	"	"	"
"	-14.3742	0.000629258	"	"	"
"	-13.9082	0.00188918	"	"	"
A192PP_05184	-4.34486	0.0129856	"	resolvase	putative resolvase
"	-7.63063	0.000326453	"	"	"
"	-9.11733	0.000118781	"	"	"
"	-14.2322	0.000875675	"	"	"
"	-5.87574	0.0245503	"	"	"
"	5.51658	0.016488	"	"	"
A192PP_05188	-3.54355	0.0387219	"	plasmid encoded RepA protein	plasmid encoded RepA protein
"	-6.67664	0.000686346	"	"	"
"	-14.056	0.00132525	"	"	"
A192PP_05207	-4.50348	0.0118267	nikB	relaxase/Mobilisation nuclease domain protein	relaxase/Mobilisation nuclease domain protein
"	-7.53871	0.00350086	"	"	"
"	-14.0277	0.00141785	"	"	"
"	-4.3242	0.041877	"	"	"
"	-13.056	0.0138838	"	"	"
"	-12.8336	0.0212276	"	"	"
"	-12.3742	0.0484009	"	"	"
x) Stress response
A192PP_03964	-4.58521	0.0131005	yhiV	putative transport system permease protein	putative transport system permease protein
"	-15.8634	2.49016e-05	"	"	"
"	-13.1816	0.010753	"	"	"
"	-5.66582	0.0367354	"	"	"
"	-12.4897	0.0398033	"	"	"
A192PP_03971	-3.97275	0.0318362	yhjA	putative cytochrome C peroxidase	putative cytochrome C peroxidase
"	-13.2322	0.0096218	"	"	"
"	-12.8336	0.0212276	"	"	"
A192PP_03998	-13.0746	0.0133885	yhjV	hypothetical transport protein	hypothetical transport protein yhjV
"	-4.03515	0.0265305	"	"	"
"	-6.27908	0.0351093	"	"	"
A192PP_04078	-6.58233	0.00259178	yibD	putative glycosyl transferase yibD	putative glycosyl transferase yibD
"	-12.8116	0.0221417	"	"	"
"	5.66342	0.0268544	"	"	"
A192PP_04194	-5.57618	0.0428986	yieF	hypothetical protein	orf, hypothetical protein
"	-12.8553	0.0203582	"	"	"
"	-12.4897	0.0398033	"	"	"
A192PP_04371	-14.4617	0.000513705	yihK/typA	putative GTP-binding factor	putative GTP-binding factor
"	-13.9791	0.00159266	"	"	"
"	-12.5441	0.0361756	"	"	"
A192PP_04681	-6.84537	0.0163784	lysU	Lysyl-tRNA synthetase, heat inducible	Lysyl-tRNA synthetase, heat inducible
"	-12.6961	0.027493	"	"	"
"	-12.5966	0.0329472	"	"	"
"	-12.3742	0.0484009	"	"	"
A192PP_04685	-7.26806	0.00642685	cadC	transcriptional activator of cad operon	transcriptional activator of cad operon
"	-12.9592	0.0167014	"	"	"
"	-12.3742	0.0484009	"	"	"
xi) Biosynthesis
A192PP_02545	-5.97728	0.019994	nuoG	NADH dehydrogenase I chain G	NADH dehydrogenase I chain G
"	-13.404	0.00644656	"	"	"
"	-12.4617	0.0417785	"	"	"
"	-12.4617	0.0417785	"	"	"
A192PP_02910	-6.88274	0.00294515	purD	phosphoribosylglycinamide synthetase	phosphoribosylglycinamide synthetase = GAR synthetase
"	-5.08952	0.0159588	"	"	"
"	-4.26347	0.0357626	"	"	"
"	-13.6472	0.00358379	"	"	"
"	-4.48718	0.0468251	"	"	"
"	-5.86064	0.0253041	"	"	"
"	-13.1468	0.0115751	"	"	"
"	-12.404	0.0460733	"	"	"
A192PP_02923	-4.30997	0.0238228	thiC	thiamine biosynthesis protein thiC	thiamine biosynthesis protein thiC
"	-5.67621	0.00689822	"	"	"
"	-7.07214	0.00999077	"	"	"
"	-12.72	0.0263068	"	"	"
A192PP_02928	-12.939	0.0173511	thiH	thiamin biosynthesis, thiazole moiety	thiamin biosynthesis, thiazole moiety
"	-12.6221	0.0314672	"	"	"
"	4.66342	0.0489835	"	"	"
A192PP_04316	-13.1816	0.010753	tktA	transketolase 1	transketolase 1
"	-12.5706	0.0345142	"	"	"
"	6.80725	0.0123027	"	"	"
A192PP_04345	-13.5035	0.00507575	ubiB	NAD(P)H-flavin reductase	NAD(P)H-flavin reductase
"	-13.4186	0.00622409	"	"	"
"	-6.71704	0.0213949	"	"	"
"	-6.24498	0.0491684	"	"	"
A192PP_04789	-13.0181	0.0149359	fbp	fructose-1,6-bisphosphatase	fructose-1,6-bisphosphatase
"	-12.8336	0.0212276	"	"	"
"	-12.72	0.0263068	"	"	"
"	"	"	"	"	"
xii) Miscellaneous	"	"	"	"	"
A192PP_02835	-6.09813	0.0156038	"	hypothetical protein	hypothetical protein
"	-13.3128	0.00800074	"	"	"
"	-12.4617	0.0417785	"	"	"
A192PP_03222	-6.37004	0.00848983	vasL/evfB	type VI secretion system protein VasL	hypothetical protein
"	-7.53871	0.000750841	"	"	"
"	-6.76651	0.0193413	"	"	"
A192PP_03288	-4.30076	0.0378099	recJ	ssDNA exonuclease, 5' --> 3' specific	ssDNA exonuclease, 5' --> 3' specific
"	-12.9185	0.0180371	"	"	"
"	-12.7434	0.0251824	"	"	"
A192PP_03411	-14.4617	0.000513705	"	hypothetical protein	hypothetical protein
"	4.84543	0.0199256	"	"	"
"	5.61611	0.0294149	"	"	"
A192PP_03802	-13.297	0.0082997	yhfS	hypothetical protein	hypothetical protein yhfS
"	5.87245	0.00831378	"	"	"
"	6.27908	0.0351093	"	"	"
A192PP_03928	-13.1112	0.012451	"	putative xylulose kinase	putative xylulose kinase
"	-13.0181	0.0149359	"	"	"
"	4.92839	0.0306222	"	"	"
A192PP_04202	-4.44209	0.0204634	bglB	cryptic phospho-beta-glucosidase B	cryptic phospho-beta-glucosidase B
"	-13.0181	0.0149359	"	"	"
"	-12.8116	0.0221417	"	"	"
A192PP_04844	-7.23413	0.000335674	"	SprT-like family protein	SprT-like family protein
"	-4.67948	0.00819865	"	"	"
"	-4.39698	0.0167598	"	"	"
A192PP_04845	-14.5837	0.000387127	ssb	single strand DNA-binding protein	single strand DNA-binding protein
"	-13.939	0.00175388	"	"	"
"	-13.2322	0.0096218	"	"	"
A192PP_05152	-8.05731	0.000133757	"	hypothetical protein	hypothetical protein
"	-4.33892	0.0131801	"	"	"
"	-15.5934	4.16879e-05	"	"	"
A192PP_05157	-9.42264	6.7759e-05	"	hypothetical protein	hypothetical protein
"	-14.7376	0.000270839	"	"	"
"	-13.1112	0.012451	"	"	"
A192PP_05164	-13.8767	0.00203899	"	hypothetical protein	hypothetical protein
"	-13.6596	0.00347646	"	"	"
"	-3.95335	0.028123	"	"	"
A192PP_05185	-3.37824	0.045859	"	hypothetical protein	hypothetical protein
"	-14.1021	0.00118821	"	"	"
"	-4.67269	0.0344282	"	"	"
A192PP_05187	-3.43714	0.0433457	"	phage protein	hypothetical protein
"	-7.42692	0.000266422	"	"	"
"	-7.69592	0.000220331	"	"	"
"	-14.2731	0.000796068	"	"	"
"	-6.93464	0.0134995	"	"	"
"	-12.5172	0.0379371	"	"	"
A192PP_05303	-4.44661	0.0111148	"	hypothetical protein	hypothetical protein
"	-4.06899	0.0227821	"	"	"
"	-12.6221	0.0314672	"	"	"
